# Supplementary material for: (2,2′-Bipyridine-κ2 N,N′)iodido(pyrrol­idine-1-dithio­carboxyl­ato-κ2 S,S′)copper(II)
Source: Acta Crystallogr Sect E Struct Rep Online. 2008 Apr 10;64(Pt 5):m639. doi: 10.1107/S1600536808008945 (PMC2961148; doi:10.1107/S1600536808008945)
Supplement: Supplementary file 1 [file e-64-0m639-sup1.cif]

##############################################################################
###                                                                        ###
###        Electronic paper (Acta Crystallographica Section E)             ###
###                                                                        ###
##############################################################################
#                                                                            #
# This CIF contains the data in a paper accepted for publication in Acta     #
# Crystallographica Section E. It conforms to the requirements of Notes      #
# for Authors for Section E, and has been peer reviewed under the auspices   #
# of the IUCr Commission on Journals.                                        #
#                                                                            #
# Full details of the Crystallographic Information File format               #
# are given in the paper "The Crystallographic Information File (CIF):       #
# a New Standard Archive File for Crystallography" by S. R. Hall, F. H.      #
# Allen and I. D. Brown [Acta Cryst. (1991), A47, 655-685].                  #
#                                                                            #
# The current version of the core CIF dictionary is obtainable from          #
# ftp://ftp.iucr.org/pub/cif_core.dic. The current version number is 2.4.    #
#                                                                            #
# Software is freely available for graphical display of the structure(s) in  #
# this CIF.  For information consult the CIF home page http://www.iucr.org/  #
# cif/home.html                                                              #
#                                                                            #
# This file may be used for bona fide research purposes within the           #
# scientific community so long as proper attribution is given to the journal # 
# article from which it was obtained.                                        #
#                                                                            #
##############################################################################
                                             
data_global
_audit_creation_method     SHELXL-97
_journal_date_recd_electronic     2008-04-01
_journal_date_accepted     2008-04-02
_journal_name_full     'Acta Crystallographica, Section E'
_journal_year     2008
_journal_volume     64
_journal_issue      5
_journal_page_first     m639
_journal_page_last     m639
_journal_paper_category     QM
_journal_coeditor_code     AT2555
_publ_contact_author_name     'Dr. Le-Qing Fan'
_publ_contact_author_address
;
  Institute of Materials Physical Chemistry,
  and The Key Laboratory for Functional Materials of Fujian Higher Education,
  Huaqiao University,
  Quanzhou, Fujian 362021,
  People's Republic of China
;
_publ_contact_author_email     'lqfan@hqu.edu.cn'
_publ_contact_author_fax     '86-595-22693999'
_publ_contact_author_phone     '86-595-22693899'
_publ_section_title
;\
(2,2'-Bipyridine-\k^2^<i>N</i>,<i>N</i>')iodido(pyrrolidine-1-\
dithiocarboxylato-\k^2^<i>S</i>,<i>S</i>')copper(II)
;
loop_
    _publ_author_name
    _publ_author_address
    'Fan, Le-Qing'
;
  Institute of Materials Physical Chemistry,
  and The Key Laboratory for Functional Materials of Fujian Higher Education,
  Huaqiao University,
  Quanzhou, Fujian 362021,
  People's Republic of China
;
    'Wu, Ji-Huai'
;
  Institute of Materials Physical Chemistry,
  and The Key Laboratory for Functional Materials of Fujian Higher Education,
  Huaqiao University,
  Quanzhou, Fujian 362021,
  People's Republic of China
;
data_I
_audit_creation_method     SHELXL-97
_chemical_name_systematic
;
(2,2'-Bipyridine-\k^2^N,N')iodido(pyrrolidine-1-dithiocarboxylato-
\k^2^S,S')copper(II)
;
_chemical_name_common     ?
_chemical_formula_moiety     'C15 H16 Cu I N3 S2'
_chemical_formula_sum     'C15 H16 Cu I N3 S2'
_chemical_formula_iupac     '[Cu (C5 H8 N S2) I (C10 H8 N2)]'
_chemical_formula_weight     492.87
_chemical_melting_point     ?
_symmetry_cell_setting     'monoclinic'
_symmetry_space_group_name_H-M     'P 21/c'
_symmetry_space_group_name_Hall     '-P 2ybc'
loop_
    _symmetry_equiv_pos_as_xyz
    'x, y, z'
    '-x, y+1/2, -z+1/2'
    '-x, -y, -z'
    'x, -y-1/2, z-1/2'
_cell_length_a     6.606(3)
_cell_length_b     16.212(8)
_cell_length_c     16.405(8)
_cell_angle_alpha     90.00
_cell_angle_beta     98.399(10)
_cell_angle_gamma     90.00
_cell_volume     1738.3(15)
_cell_formula_units_Z     4
_cell_measurement_reflns_used     1823
_cell_measurement_theta_min     2.5098
_cell_measurement_theta_max     27.4680
_cell_measurement_temperature     293(2)
_exptl_crystal_description     'Prism'
_exptl_crystal_colour     'Black'
_exptl_crystal_size_max     0.2000
_exptl_crystal_size_mid     0.2000
_exptl_crystal_size_min     0.1000
_exptl_crystal_density_diffrn     1.883
_exptl_crystal_density_meas     ?
_exptl_crystal_density_method     'not measured'
_exptl_crystal_F_000     964
_exptl_absorpt_coefficient_mu     3.271
_exptl_absorpt_correction_type     'multi-scan'
_exptl_absorpt_process_details     '(CrystalClear; Rigaku, 2000)'
_exptl_absorpt_correction_T_min     0.7222
_exptl_absorpt_correction_T_max     1.0000
_exptl_special_details
;
;
_diffrn_ambient_temperature     293(2)
_diffrn_radiation_type     MoK\a
_diffrn_radiation_wavelength     0.71073
_diffrn_radiation_source     'Sealed Tube'
_diffrn_radiation_monochromator     'Graphite Monochromator'
_diffrn_measurement_device_type     'Rigaku Mercury CCD'
_diffrn_measurement_method     \w
_diffrn_detector_area_resol_mean     ?
_diffrn_reflns_number     13239
_diffrn_reflns_av_R_equivalents     0.0294
_diffrn_reflns_av_sigmaI/netI     0.0318
_diffrn_reflns_theta_min     2.51
_diffrn_reflns_theta_max     27.50
_diffrn_reflns_theta_full     27.50
_diffrn_measured_fraction_theta_max     0.997
_diffrn_measured_fraction_theta_full     0.997
_diffrn_reflns_limit_h_min     -8
_diffrn_reflns_limit_h_max     8
_diffrn_reflns_limit_k_min     -20
_diffrn_reflns_limit_k_max     21
_diffrn_reflns_limit_l_min     -21
_diffrn_reflns_limit_l_max     20
_diffrn_standards_number     0
_diffrn_standards_interval_count     0
_diffrn_standards_interval_time     0
_diffrn_standards_decay_%     0
_refine_special_details
;
Refinement of <i>F</i>^2^ against ALL reflections. The weighted <i>R</i>-factor
<i>wR</i> and goodness of fit <i>S</i> are based on <i>F</i>^2^, conventional
<i>R</i>-factors <i>R</i> are based on <i>F</i>, with <i>F</i> set to zero for
negative <i>F</i>^2^. The threshold expression of <i>F</i>^2^ >
\s(<i>F</i>^2^) is used only for calculating <i>R</i>-factors(gt) <i>etc</i>.
and is not relevant to the choice of reflections for refinement.
<i>R</i>-factors based on <i>F</i>^2^ are statistically about twice as large
as those based on <i>F</i>, and <i>R</i>- factors based on ALL data will be
even larger.
;
_reflns_number_total     3983
_reflns_number_gt     3326
_reflns_threshold_expression     I>2\s(I)
_refine_ls_structure_factor_coef     Fsqd
_refine_ls_matrix_type     full
_refine_ls_R_factor_all     0.0439
_refine_ls_R_factor_gt     0.0338
_refine_ls_wR_factor_gt     0.0787
_refine_ls_wR_factor_ref     0.0848
_refine_ls_goodness_of_fit_ref     1.071
_refine_ls_restrained_S_all     1.071
_refine_ls_number_reflns     3983
_refine_ls_number_parameters     199
_refine_ls_number_restraints     0
_refine_ls_hydrogen_treatment     constr
_refine_ls_weighting_scheme     calc
_refine_ls_weighting_details
           'calc w=1/[\s^2^(Fo^2^)+(0.041P)^2^+0.011P] where P=(Fo^2^+2Fc^2^)/3'
_atom_sites_solution_hydrogens     geom
_atom_sites_solution_primary     direct
_atom_sites_solution_secondary     difmap
_refine_ls_shift/su_max     0.001
_refine_ls_shift/su_mean     0.000
_refine_diff_density_max     0.539
_refine_diff_density_min     -0.634
_refine_ls_extinction_method     none
_refine_ls_extinction_coef     ?
loop_
    _atom_type_symbol
    _atom_type_description
    _atom_type_scat_dispersion_real
    _atom_type_scat_dispersion_imag
    _atom_type_scat_source
    'C' 'C' 0.0033 0.0016
                         'International Tables Vol C Tables 4.2.6.8 and 6.1.1.4'
    'H' 'H' 0.0000 0.0000
                         'International Tables Vol C Tables 4.2.6.8 and 6.1.1.4'
    'N' 'N' 0.0061 0.0033
                         'International Tables Vol C Tables 4.2.6.8 and 6.1.1.4'
    'S' 'S' 0.1246 0.1234
                         'International Tables Vol C Tables 4.2.6.8 and 6.1.1.4'
    'Cu' 'Cu' 0.3201 1.2651
                         'International Tables Vol C Tables 4.2.6.8 and 6.1.1.4'
    'I' 'I' -0.4742 1.8119
                         'International Tables Vol C Tables 4.2.6.8 and 6.1.1.4'
_computing_data_collection     'CrystalClear (Rigaku, 2000)'
_computing_cell_refinement     'CrystalClear (Rigaku, 2000)'
_computing_data_reduction     'CrystalClear (Rigaku, 2000)'
_computing_structure_solution     'SHELXS97 (Sheldrick, 2008)'
_computing_structure_refinement     'SHELXL97 (Sheldrick, 2008)'
_computing_molecular_graphics     'SHELXTL (Sheldrick, 2008)'
_computing_publication_material     'SHELXTL (Sheldrick, 2008)'
loop_
    _atom_site_type_symbol
    _atom_site_label
    _atom_site_fract_x
    _atom_site_fract_y
    _atom_site_fract_z
    _atom_site_U_iso_or_equiv
    _atom_site_adp_type
    _atom_site_calc_flag
    _atom_site_refinement_flags
    _atom_site_occupancy
    _atom_site_disorder_assembly
    _atom_site_disorder_group
    Cu Cu1 0.47246(6) 0.43996(2) 0.34106(3) 0.03678(12) Uani d . 1 . .
    I I1 0.22688(4) 0.387568(15) 0.190445(15) 0.04821(10) Uani d . 1 . .
    S S1 0.37645(15) 0.34944(6) 0.43793(6) 0.0475(2) Uani d . 1 . .
    S S2 0.74152(13) 0.34585(6) 0.36071(6) 0.0419(2) Uani d . 1 . .
    N N1 0.6415(4) 0.22460(17) 0.45729(17) 0.0400(7) Uani d . 1 . .
    N N2 0.3012(4) 0.53917(17) 0.36333(17) 0.0383(6) Uani d . 1 . .
    N N3 0.6083(4) 0.52693(16) 0.28057(17) 0.0368(6) Uani d . 1 . .
    C C1 0.5952(5) 0.2977(2) 0.4244(2) 0.0364(7) Uani d . 1 . .
    C C2 0.5177(6) 0.1803(2) 0.5103(2) 0.0485(9) Uani d . 1 . .
    H H2A 0.3908 0.1609 0.4789 0.058 Uiso calc R 1 . .
    H H2B 0.4865 0.2152 0.5548 0.058 Uiso calc R 1 . .
    C C3 0.6532(9) 0.1087(3) 0.5431(4) 0.0826(16) Uani d . 1 . .
    H H3A 0.7337 0.1227 0.5955 0.099 Uiso calc R 1 . .
    H H3B 0.5716 0.0603 0.5504 0.099 Uiso calc R 1 . .
    C C4 0.7884(8) 0.0936(3) 0.4791(3) 0.0711(13) Uani d . 1 . .
    H H4A 0.7235 0.0559 0.4373 0.085 Uiso calc R 1 . .
    H H4B 0.9180 0.0701 0.5039 0.085 Uiso calc R 1 . .
    C C5 0.8212(6) 0.1769(2) 0.4417(3) 0.0512(10) Uani d . 1 . .
    H H5A 0.9469 0.2021 0.4682 0.061 Uiso calc R 1 . .
    H H5B 0.8262 0.1721 0.3831 0.061 Uiso calc R 1 . .
    C C6 0.1427(6) 0.5395(2) 0.4055(2) 0.0497(9) Uani d . 1 . .
    H H6A 0.1079 0.4906 0.4297 0.060 Uiso calc R 1 . .
    C C7 0.0283(7) 0.6094(3) 0.4148(2) 0.0549(11) Uani d . 1 . .
    H H7A -0.0793 0.6080 0.4455 0.066 Uiso calc R 1 . .
    C C8 0.0778(6) 0.6805(3) 0.3777(2) 0.0549(11) Uani d . 1 . .
    H H8A 0.0025 0.7283 0.3822 0.066 Uiso calc R 1 . .
    C C9 0.2389(6) 0.6810(2) 0.3336(2) 0.0501(9) Uani d . 1 . .
    H H9A 0.2730 0.7291 0.3079 0.060 Uiso calc R 1 . .
    C C10 0.3503(5) 0.60970(19) 0.3277(2) 0.0369(7) Uani d . 1 . .
    C C11 0.5251(5) 0.60319(19) 0.2813(2) 0.0351(7) Uani d . 1 . .
    C C12 0.6013(6) 0.6680(2) 0.2401(2) 0.0458(9) Uani d . 1 . .
    H H12A 0.5432 0.7202 0.2411 0.055 Uiso calc R 1 . .
    C C13 0.7627(6) 0.6551(3) 0.1978(2) 0.0522(10) Uani d . 1 . .
    H H13A 0.8167 0.6986 0.1708 0.063 Uiso calc R 1 . .
    C C14 0.8441(6) 0.5771(2) 0.1955(2) 0.0497(9) Uani d . 1 . .
    H H14A 0.9515 0.5667 0.1661 0.060 Uiso calc R 1 . .
    C C15 0.7631(5) 0.5149(2) 0.2378(2) 0.0428(8) Uani d . 1 . .
    H H15A 0.8183 0.4622 0.2365 0.051 Uiso calc R 1 . .
loop_
    _atom_site_aniso_label
    _atom_site_aniso_U_11
    _atom_site_aniso_U_22
    _atom_site_aniso_U_33
    _atom_site_aniso_U_12
    _atom_site_aniso_U_13
    _atom_site_aniso_U_23
    Cu1 0.0405(2) 0.0267(2) 0.0451(2) 0.00447(16) 0.01283(19) 0.00300(16)
    I1 0.04930(17) 0.04100(16) 0.05259(17) -0.00012(10) 0.00166(12) -0.00718(10)
    S1 0.0485(5) 0.0420(5) 0.0574(6) 0.0155(4) 0.0255(5) 0.0126(4)
    S2 0.0394(5) 0.0381(5) 0.0508(5) 0.0054(4) 0.0154(4) 0.0079(4)
    N1 0.0428(16) 0.0355(16) 0.0437(16) 0.0073(12) 0.0125(13) 0.0047(12)
    N2 0.0435(16) 0.0343(15) 0.0379(15) 0.0081(12) 0.0084(13) 0.0008(11)
    N3 0.0400(15) 0.0280(14) 0.0430(15) 0.0001(11) 0.0076(13) -0.0002(11)
    C1 0.0398(17) 0.0344(18) 0.0357(17) 0.0029(14) 0.0081(15) -0.0011(13)
    C2 0.053(2) 0.045(2) 0.049(2) 0.0033(17) 0.0125(18) 0.0156(16)
    C3 0.094(4) 0.052(3) 0.107(4) 0.018(3) 0.030(3) 0.031(3)
    C4 0.095(4) 0.038(2) 0.083(3) 0.020(2) 0.021(3) 0.009(2)
    C5 0.049(2) 0.046(2) 0.061(2) 0.0199(17) 0.0170(19) 0.0053(18)
    C6 0.054(2) 0.050(2) 0.048(2) 0.0113(18) 0.0144(18) 0.0037(17)
    C7 0.055(2) 0.065(3) 0.047(2) 0.022(2) 0.0126(19) -0.0027(18)
    C8 0.061(2) 0.048(2) 0.054(2) 0.023(2) 0.001(2) -0.0090(18)
    C9 0.063(2) 0.034(2) 0.049(2) 0.0139(17) -0.0024(19) -0.0033(16)
    C10 0.0429(18) 0.0295(17) 0.0362(17) 0.0049(13) -0.0008(15) -0.0031(13)
    C11 0.0372(17) 0.0292(17) 0.0363(17) -0.0012(13) -0.0031(14) 0.0011(13)
    C12 0.051(2) 0.0270(18) 0.057(2) 0.0008(15) 0.0004(19) 0.0038(15)
    C13 0.054(2) 0.044(2) 0.059(2) -0.0094(18) 0.010(2) 0.0128(17)
    C14 0.052(2) 0.048(2) 0.052(2) -0.0051(18) 0.0155(18) 0.0043(17)
    C15 0.0446(19) 0.037(2) 0.049(2) -0.0012(15) 0.0147(17) -0.0015(15)
_geom_special_details
;
All e.s.d.'s (except the e.s.d. in the dihedral angle between two l.s. planes)
are estimated using the full covariance matrix. The cell e.s.d.'s are taken
into account individually in the estimation of e.s.d.'s in distances, angles
and torsion angles; correlations between e.s.d.'s in cell parameters are only
used when they are defined by crystal symmetry. An approximate (isotropic)
treatment of cell e.s.d.'s is used for estimating e.s.d.'s involving l.s.
planes.
;
loop_
    _geom_bond_atom_site_label_1
    _geom_bond_atom_site_label_2
    _geom_bond_site_symmetry_2
    _geom_bond_distance
    _geom_bond_publ_flag
    Cu1 N3 . 2.010(3) ?
    Cu1 N2 . 2.030(3) ?
    Cu1 S1 . 2.3185(12) ?
    Cu1 S2 . 2.3289(13) ?
    Cu1 I1 . 2.8789(11) ?
    S1 C1 . 1.713(3) ?
    S2 C1 . 1.712(3) ?
    N1 C1 . 1.319(4) ?
    N1 C2 . 1.466(4) ?
    N1 C5 . 1.471(4) ?
    N2 C6 . 1.337(5) ?
    N2 C10 . 1.345(4) ?
    N3 C15 . 1.336(4) ?
    N3 C11 . 1.354(4) ?
    C2 C3 . 1.516(5) ?
    C2 H2A . 0.9700 ?
    C2 H2B . 0.9700 ?
    C3 C4 . 1.495(7) ?
    C3 H3A . 0.9700 ?
    C3 H3B . 0.9700 ?
    C4 C5 . 1.511(5) ?
    C4 H4A . 0.9700 ?
    C4 H4B . 0.9700 ?
    C5 H5A . 0.9700 ?
    C5 H5B . 0.9700 ?
    C6 C7 . 1.382(5) ?
    C6 H6A . 0.9300 ?
    C7 C8 . 1.365(6) ?
    C7 H7A . 0.9300 ?
    C8 C9 . 1.371(6) ?
    C8 H8A . 0.9300 ?
    C9 C10 . 1.381(5) ?
    C9 H9A . 0.9300 ?
    C10 C11 . 1.476(5) ?
    C11 C12 . 1.384(5) ?
    C12 C13 . 1.371(5) ?
    C12 H12A . 0.9300 ?
    C13 C14 . 1.377(6) ?
    C13 H13A . 0.9300 ?
    C14 C15 . 1.375(5) ?
    C14 H14A . 0.9300 ?
    C15 H15A . 0.9300 ?
loop_
    _geom_angle_atom_site_label_1
    _geom_angle_atom_site_label_2
    _geom_angle_atom_site_label_3
    _geom_angle_site_symmetry_1
    _geom_angle_site_symmetry_3
    _geom_angle
    _geom_angle_publ_flag
    N3 Cu1 N2 . . 80.44(12) ?
    N3 Cu1 S1 . . 165.74(8) ?
    N2 Cu1 S1 . . 99.36(9) ?
    N3 Cu1 S2 . . 98.11(9) ?
    N2 Cu1 S2 . . 158.17(8) ?
    S1 Cu1 S2 . . 76.71(4) ?
    N3 Cu1 I1 . . 91.12(8) ?
    N2 Cu1 I1 . . 97.42(8) ?
    S1 Cu1 I1 . . 103.02(4) ?
    S2 Cu1 I1 . . 104.39(4) ?
    C1 S1 Cu1 . . 84.31(12) ?
    C1 S2 Cu1 . . 84.01(12) ?
    C1 N1 C2 . . 124.5(3) ?
    C1 N1 C5 . . 123.1(3) ?
    C2 N1 C5 . . 112.3(3) ?
    C6 N2 C10 . . 118.6(3) ?
    C6 N2 Cu1 . . 126.6(3) ?
    C10 N2 Cu1 . . 114.8(2) ?
    C15 N3 C11 . . 118.7(3) ?
    C15 N3 Cu1 . . 126.0(2) ?
    C11 N3 Cu1 . . 115.1(2) ?
    N1 C1 S2 . . 122.8(3) ?
    N1 C1 S1 . . 122.4(3) ?
    S2 C1 S1 . . 114.70(19) ?
    N1 C2 C3 . . 103.5(3) ?
    N1 C2 H2A . . 111.1 ?
    C3 C2 H2A . . 111.1 ?
    N1 C2 H2B . . 111.1 ?
    C3 C2 H2B . . 111.1 ?
    H2A C2 H2B . . 109.0 ?
    C4 C3 C2 . . 105.0(4) ?
    C4 C3 H3A . . 110.8 ?
    C2 C3 H3A . . 110.8 ?
    C4 C3 H3B . . 110.8 ?
    C2 C3 H3B . . 110.8 ?
    H3A C3 H3B . . 108.8 ?
    C3 C4 C5 . . 105.9(4) ?
    C3 C4 H4A . . 110.5 ?
    C5 C4 H4A . . 110.5 ?
    C3 C4 H4B . . 110.5 ?
    C5 C4 H4B . . 110.5 ?
    H4A C4 H4B . . 108.7 ?
    N1 C5 C4 . . 103.4(3) ?
    N1 C5 H5A . . 111.1 ?
    C4 C5 H5A . . 111.1 ?
    N1 C5 H5B . . 111.1 ?
    C4 C5 H5B . . 111.1 ?
    H5A C5 H5B . . 109.0 ?
    N2 C6 C7 . . 122.9(4) ?
    N2 C6 H6A . . 118.6 ?
    C7 C6 H6A . . 118.6 ?
    C8 C7 C6 . . 118.2(4) ?
    C8 C7 H7A . . 120.9 ?
    C6 C7 H7A . . 120.9 ?
    C7 C8 C9 . . 119.7(4) ?
    C7 C8 H8A . . 120.2 ?
    C9 C8 H8A . . 120.2 ?
    C8 C9 C10 . . 119.7(4) ?
    C8 C9 H9A . . 120.2 ?
    C10 C9 H9A . . 120.2 ?
    N2 C10 C9 . . 121.0(4) ?
    N2 C10 C11 . . 114.8(3) ?
    C9 C10 C11 . . 124.1(3) ?
    N3 C11 C12 . . 120.8(3) ?
    N3 C11 C10 . . 114.8(3) ?
    C12 C11 C10 . . 124.4(3) ?
    C13 C12 C11 . . 119.8(3) ?
    C13 C12 H12A . . 120.1 ?
    C11 C12 H12A . . 120.1 ?
    C12 C13 C14 . . 119.3(4) ?
    C12 C13 H13A . . 120.3 ?
    C14 C13 H13A . . 120.3 ?
    C15 C14 C13 . . 118.5(4) ?
    C15 C14 H14A . . 120.7 ?
    C13 C14 H14A . . 120.7 ?
    N3 C15 C14 . . 122.8(4) ?
    N3 C15 H15A . . 118.6 ?
    C14 C15 H15A . . 118.6 ?
