# Supplementary material for: (2,2′-Bipyridine-κ2 N,N′)iodido(pyrrol­idine-1-dithio­carboxyl­ato-κ2 S,S′)copper(II)
Source: Acta Crystallogr Sect E Struct Rep Online. 2008 Apr 10;64(Pt 5):m639. doi: 10.1107/S1600536808008945 (PMC2961148; doi:10.1107/S1600536808008945)
Supplement: Supplementary file 2 [file e-64-0m639-Isup2.hkl]

# 
# h,k,l, Fc-squared, Fo-squared, sigma(Fo-squared) and status flag 
# 
data_I
_shelx_title ' A in P2(1)/c' 
_shelx_refln_list_code          4 
_shelx_F_calc_maximum      409.76 
_exptl_crystal_F_000       964.00 
_reflns_d_resolution_high  0.7697 
 
loop_ 
 _symmetry_equiv_pos_as_xyz 
 'x, y, z' 
 '-x, y+1/2, -z+1/2' 
 '-x, -y, -z' 
 'x, -y-1/2, z-1/2' 
 
_cell_length_a     6.6064 
_cell_length_b    16.2124 
_cell_length_c    16.4054 
_cell_angle_alpha  90.000 
_cell_angle_beta   98.399 
_cell_angle_gamma  90.000 
 
_shelx_F_squared_multiplier     1.000 
 
loop_ 
 _refln_index_h 
 _refln_index_k 
 _refln_index_l 
 _refln_F_squared_calc 
 _refln_F_squared_meas 
 _refln_F_squared_sigma 
 _refln_observed_status 
   1   0   0    31577.31    31339.07    192.59 o 
   2   0   0    22188.47    22564.96    106.08 o 
   3   0   0     8554.41     8687.67     87.02 o 
   4   0   0    14616.46    14926.42    137.23 o 
   5   0   0     1816.48     1959.92     52.05 o 
   6   0   0      938.65      879.82     65.36 o 
   7   0   0     2000.60     2146.78    161.90 o 
   8   0   0      914.02      763.55    256.49 o 
   1   1   0     1076.33     1175.92     11.87 o 
   2   1   0       34.36       34.33      4.87 o 
   3   1   0      570.08      617.93     17.76 o 
   4   1   0     4624.03     4850.79     50.01 o 
   5   1   0      775.09      715.77     41.74 o 
   6   1   0      535.14      495.08     78.38 o 
   7   1   0       20.31       29.22      7.84 o 
   8   1   0      389.44      321.26     78.75 o 
   0   2   0     6107.90     5912.08     46.79 o 
   1   2   0     1072.81     1079.60     12.34 o 
   2   2   0      715.82      668.06     16.34 o 
   3   2   0     4552.27     4716.29     75.81 o 
   4   2   0     2030.46     1972.25     37.36 o 
   5   2   0      363.39      385.81     48.47 o 
   6   2   0      184.31      189.78     20.26 o 
   7   2   0       14.86       14.24      7.62 o 
   8   2   0        0.20       29.65     10.78 o 
   1   3   0    24952.04    24771.18    148.50 o 
   2   3   0       24.24       37.86     17.79 o 
   3   3   0      722.62      714.27     23.08 o 
   4   3   0     9621.33    10225.74    173.74 o 
   5   3   0     4897.67     5094.66     65.35 o 
   6   3   0      173.08      203.90     23.38 o 
   7   3   0        3.95       13.03      6.87 o 
   8   3   0      870.50      824.81    189.20 o 
   0   4   0    76173.21    73368.21    287.53 o 
   1   4   0       99.68      133.98     19.11 o 
   2   4   0    23646.97    23526.04    160.69 o 
   3   4   0      998.30     1086.63     21.45 o 
   4   4   0     6716.84     7063.62     85.66 o 
   5   4   0     2914.62     2972.30     56.14 o 
   6   4   0     1309.41     1225.73     40.28 o 
   7   4   0      964.40      920.05     63.34 o 
   8   4   0      228.54      193.24     44.13 o 
   1   5   0     2157.64     2140.37     35.71 o 
   2   5   0      185.67      242.78     11.91 o 
   3   5   0      810.55      765.86     22.43 o 
   4   5   0      209.46      232.81     20.83 o 
   5   5   0     1823.07     1964.36     49.22 o 
   7   5   0      479.68      385.37     62.73 o 
   8   5   0       10.57       18.40     27.48 o 
   0   6   0      799.42      822.12     24.02 o 
   1   6   0      221.45      211.57     14.51 o 
   2   6   0     1157.47     1246.58     15.41 o 
   3   6   0     4018.82     3931.45     44.65 o 
   4   6   0     2123.54     2130.55     34.99 o 
   5   6   0       39.67       35.08      7.91 o 
   6   6   0      443.80      400.59     48.05 o 
   7   6   0      132.84      110.45     15.31 o 
   8   6   0       45.48       49.55     19.41 o 
   1   7   0    16535.30    16491.62    136.22 o 
   2   7   0     9150.47     9474.69    101.87 o 
   3   7   0    14858.08    15235.01    120.79 o 
   4   7   0     1206.87     1248.92     26.53 o 
   5   7   0     2515.06     2630.51     57.07 o 
   6   7   0      292.88      324.96     40.66 o 
   7   7   0      323.41      321.98     37.73 o 
   0   8   0       85.07       84.98     13.16 o 
   1   8   0     5565.48     5345.42     77.29 o 
   2   8   0    21843.48    22084.39    131.05 o 
   3   8   0     1605.28     1573.32     54.47 o 
   4   8   0      259.78      266.32     28.41 o 
   5   8   0     3184.52     3342.61     74.08 o 
   6   8   0     1192.63     1158.60     67.87 o 
   7   8   0      306.10      214.17     40.00 o 
   1   9   0      422.86      435.41     30.42 o 
   2   9   0      432.42      448.66     28.05 o 
   3   9   0      305.49      285.18     30.61 o 
   4   9   0       74.24       73.83     18.99 o 
   5   9   0      113.39       88.43     23.96 o 
   6   9   0      765.09      711.93     55.94 o 
   7   9   0      182.08       86.72     31.54 o 
   0  10   0        3.34        6.65      9.66 o 
   1  10   0     5027.88     4756.84     72.91 o 
   2  10   0     4968.74     4760.69     66.25 o 
   3  10   0       51.06       57.60     14.94 o 
   4  10   0      162.67      181.40     20.51 o 
   5  10   0     1248.50     1296.26     53.14 o 
   6  10   0      177.59      147.83     29.79 o 
   7  10   0      104.77       92.66     11.86 o 
   1  11   0     5016.26     4913.76    145.71 o 
   2  11   0     3756.78     3638.38     68.27 o 
   3  11   0    13821.67    14280.33    159.52 o 
   4  11   0      204.01      235.79     26.06 o 
   5  11   0     1604.17     1688.45     66.44 o 
   6  11   0      766.21      857.66     52.84 o 
   7  11   0      619.21      504.76     91.96 o 
   0  12   0     1326.82     1417.27    105.96 o 
   1  12   0       31.23       18.03     15.72 o 
   2  12   0      220.41      260.76     31.03 o 
   3  12   0      277.72      309.22     37.27 o 
   4  12   0      276.02      313.97     33.76 o 
   5  12   0       50.24       46.20     13.27 o 
   6  12   0        8.97       37.93     14.32 o 
   1  13   0       44.30       63.89     20.51 o 
   2  13   0       23.19       34.00     11.92 o 
   3  13   0      577.16      642.37     63.23 o 
   4  13   0      108.07      123.95     23.18 o 
   5  13   0      116.87      129.50     26.99 o 
   6  13   0      338.10      386.55     41.50 o 
   0  14   0     2444.68     2426.16    112.33 o 
   1  14   0     1091.18     1116.07     61.94 o 
   2  14   0     3580.81     3778.85     81.30 o 
   3  14   0       85.47      111.38     20.81 o 
   4  14   0      543.60      497.52     76.62 o 
   5  14   0      226.58      248.04     30.55 o 
   6  14   0       29.26       22.68     16.07 o 
   1  15   0     1370.86     1413.19     97.59 o 
   2  15   0      231.72      232.54     30.95 o 
   3  15   0     2304.42     2473.76     75.74 o 
   4  15   0      560.57      557.57     79.29 o 
   5  15   0     1478.50     1544.20     75.72 o 
   0  16   0      131.02      165.53     51.16 o 
   1  16   0      181.19      116.07     33.09 o 
   2  16   0      978.82      973.20     56.02 o 
   3  16   0     1622.40     1735.04     59.45 o 
   4  16   0      586.66      488.62     89.20 o 
   5  16   0      127.50       76.16     19.21 o 
   1  17   0       41.34       49.88     28.07 o 
   2  17   0       43.85       29.96     13.26 o 
   3  17   0       77.74       48.33     15.33 o 
   4  17   0       63.45       64.50     15.25 o 
   5  17   0       26.25       52.86     33.32 o 
   0  18   0     4464.84     4544.22    172.13 o 
   1  18   0      384.75      338.20     56.66 o 
   2  18   0      163.72      138.17     34.65 o 
   3  18   0      501.41      461.06     52.58 o 
   4  18   0     1221.06     1291.29     76.38 o 
   1  19   0      970.13     1146.03    151.08 o 
   2  19   0       28.88       33.28     16.84 o 
   3  19   0      333.72      342.05     72.11 o 
   0  20   0      251.61      254.89     84.13 o 
   1  20   0      138.62      148.32     34.79 o 
   2  20   0        0.64       26.62     23.10 o 
  -8   1   1     1053.51     1194.69    105.73 o 
  -7   1   1       32.24       28.78      8.86 o 
  -6   1   1        8.31        5.18      9.39 o 
  -5   1   1     5450.31     5913.30     75.06 o 
  -4   1   1     1335.92     1222.46     24.11 o 
  -3   1   1     3110.86     3454.15     36.61 o 
  -2   1   1     5853.36     5481.84     43.47 o 
  -1   1   1    30059.21    29719.66    137.63 o 
   1   1   1     2278.23     2409.76     24.42 o 
   2   1   1    10618.80    10570.14     69.87 o 
   3   1   1      957.59      902.69     29.54 o 
   4   1   1     2778.08     2719.76     43.90 o 
   5   1   1      363.40       74.17    177.47 o 
   6   1   1      323.87      287.63     42.00 o 
   7   1   1      301.85      253.12     35.48 o 
   8   1   1      465.41      396.48     94.92 o 
  -8   2   1      143.70      119.87     24.75 o 
  -7   2   1      106.76      116.25     19.09 o 
  -6   2   1     1893.36     1977.42     58.38 o 
  -5   2   1       87.93       81.26     14.28 o 
  -4   2   1     9716.34     9750.15     77.80 o 
  -3   2   1      410.69      465.26     14.62 o 
  -2   2   1    32602.39    33365.07    144.85 o 
  -1   2   1     9774.35     9661.56     64.75 o 
   0   2   1    21770.27    21693.89     81.33 o 
   1   2   1       21.70       63.66      9.96 o 
   2   2   1     1517.72     1429.09     49.57 o 
   3   2   1    24239.58    25331.01    157.99 o 
   4   2   1    13419.22    14055.15     95.82 o 
   5   2   1     3393.67     3505.39     52.79 o 
   6   2   1      503.97      347.40     54.90 o 
   7   2   1     1811.31     2053.20     69.96 o 
   8   2   1      240.22      245.59     39.94 o 
  -8   3   1      271.44      235.56     49.39 o 
  -7   3   1      265.45      246.78     26.34 o 
  -6   3   1     4032.84     4107.73     65.04 o 
  -5   3   1      199.70      161.35     22.47 o 
  -4   3   1      193.62      196.46     23.48 o 
  -3   3   1    10207.83    10494.52    154.81 o 
  -2   3   1     1249.38     1199.81     21.09 o 
  -1   3   1     3714.62     3807.03     50.65 o 
   0   3   1      794.22      713.93     15.18 o 
   1   3   1     6219.71     6057.71     38.67 o 
   2   3   1     1287.55     1343.81     27.40 o 
   3   3   1      739.08      769.92     22.21 o 
   4   3   1     1885.47     1857.79     31.81 o 
   5   3   1       38.81       40.41      9.54 o 
   6   3   1      690.91      729.58     53.41 o 
   7   3   1       49.31       32.48     15.73 o 
   8   3   1       10.11       -1.13     20.12 o 
  -8   4   1       16.09       24.18     17.48 o 
  -7   4   1      269.13      250.47     28.14 o 
  -6   4   1      420.32      406.47     37.69 o 
  -5   4   1     1218.87     1213.04     36.77 o 
  -4   4   1     2078.41     2089.94     39.96 o 
  -3   4   1     4488.78     4376.07     47.49 o 
  -2   4   1      801.93      710.47     15.04 o 
  -1   4   1     3796.03     3622.18     47.89 o 
   0   4   1     7456.60     6969.35     66.44 o 
   1   4   1     1467.71     1265.72     18.32 o 
   2   4   1     2476.77     2292.02     28.43 o 
   3   4   1     7031.31     7021.69     75.55 o 
   4   4   1     4547.62     4732.02     55.07 o 
   5   4   1     1689.83     1709.18     39.22 o 
   6   4   1      510.42      442.85     46.03 o 
   7   4   1      428.08      438.86     66.05 o 
   8   4   1        6.91       39.72     22.44 o 
  -8   5   1      207.54      216.42     94.59 o 
  -7   5   1      491.14      382.46     60.46 o 
  -6   5   1      129.18      188.74     29.77 o 
  -5   5   1     5061.10     5134.82     88.53 o 
  -4   5   1     1645.50     1609.76     32.66 o 
  -3   5   1     6197.44     6186.30     55.21 o 
  -2   5   1     9460.40     9672.56    113.46 o 
  -1   5   1    30420.07    29764.09    236.81 o 
   0   5   1     2963.64     3002.41     57.74 o 
   1   5   1    13300.83    13566.00     60.17 o 
   2   5   1     6038.91     5725.12     50.74 o 
   3   5   1     5017.97     4736.89     45.23 o 
   4   5   1     4222.44     4402.96     50.12 o 
   5   5   1     1160.27     1150.01     43.56 o 
   6   5   1     2911.78     2900.29     60.34 o 
   7   5   1      117.72       63.63     15.86 o 
   8   5   1      332.32      297.75    107.47 o 
  -8   6   1      519.49      429.96    100.03 o 
  -7   6   1      356.97      314.27     37.01 o 
  -6   6   1     1901.36     1861.94     49.08 o 
  -5   6   1      263.89      274.81     28.90 o 
  -4   6   1     2548.67     2483.42     42.11 o 
  -3   6   1     1852.22     1690.40     34.71 o 
  -2   6   1    39515.93    39749.40    401.88 o 
  -1   6   1     1733.63     1766.60     52.85 o 
   0   6   1    15332.87    15550.33     89.48 o 
   1   6   1    10604.67    10486.22    103.34 o 
   2   6   1    28507.40    28589.01    179.87 o 
   3   6   1      656.70      602.69     24.50 o 
   4   6   1       54.61       29.42      8.14 o 
   5   6   1     7183.92     7469.65    105.37 o 
   6   6   1     1536.84     1622.25     47.21 o 
   7   6   1       49.34       29.32     11.06 o 
   8   6   1       28.98       13.73     16.35 o 
  -8   7   1        4.21      -11.01     21.98 o 
  -7   7   1       43.00       32.53     11.65 o 
  -6   7   1     1294.24     1296.05     50.98 o 
  -5   7   1     2172.35     2185.02     50.33 o 
  -4   7   1     1731.77     1680.14     47.88 o 
  -3   7   1     2851.96     2829.99     60.62 o 
  -2   7   1     4910.04     4717.42     58.66 o 
  -1   7   1     1008.62      889.94     35.11 o 
   0   7   1      257.18      342.12     16.93 o 
   1   7   1        5.17       20.99      6.31 o 
   2   7   1       74.32       62.66      9.11 o 
   3   7   1     1458.32     1514.49     26.91 o 
   4   7   1      488.37      481.31     31.47 o 
   5   7   1      232.83      245.32     20.80 o 
   6   7   1      305.91      304.62     33.56 o 
   7   7   1       59.94       68.47     17.77 o 
  -7   8   1       69.32       63.73     13.79 o 
  -6   8   1     1520.28     1478.88     80.80 o 
  -5   8   1     1461.72     1606.51     47.80 o 
  -4   8   1     1382.16     1360.50     49.47 o 
  -3   8   1     1276.12     1238.71     42.86 o 
  -2   8   1     2474.14     2545.54     51.46 o 
  -1   8   1      338.40      334.85     53.25 o 
   0   8   1     2823.16     2755.47     49.13 o 
   1   8   1      364.56      340.26     20.58 o 
   2   8   1     5612.05     5624.59     78.93 o 
   3   8   1        1.97       16.07     13.30 o 
   4   8   1        2.50       15.53     11.45 o 
   5   8   1      684.77      633.56     38.32 o 
   6   8   1        3.94       19.46     15.13 o 
   7   8   1      112.82       95.75     52.64 o 
  -7   9   1     2116.61     2282.57    107.62 o 
  -6   9   1     1341.17     1401.56     63.93 o 
  -5   9   1      397.47      341.44     28.39 o 
  -4   9   1      412.39      469.60     43.63 o 
  -3   9   1    13371.39    13460.84    247.45 o 
  -2   9   1        9.26       12.34     10.22 o 
  -1   9   1     3485.23     3619.13     88.88 o 
   0   9   1    12795.13    12610.41    118.51 o 
   1   9   1    21286.11    21216.64    118.42 o 
   2   9   1     4993.51     4978.02     72.56 o 
   3   9   1     7088.66     7166.68    121.93 o 
   4   9   1     1295.80     1403.36     44.31 o 
   5   9   1      402.97      335.92     27.07 o 
   6   9   1     2184.02     2251.49     71.63 o 
   7   9   1      252.53      234.39     46.18 o 
  -7  10   1      334.42      263.37     49.98 o 
  -6  10   1      291.00      257.39     35.72 o 
  -5  10   1      310.42      297.16     28.79 o 
  -4  10   1     1561.90     1707.26     51.58 o 
  -3  10   1       11.01       14.21     21.07 o 
  -2  10   1     8127.17     8100.92    124.68 o 
  -1  10   1      856.73      848.57     37.68 o 
   0  10   1      809.82      785.24     33.36 o 
   1  10   1     6480.65     6433.02    125.26 o 
   2  10   1     4853.42     4831.57     75.27 o 
   3  10   1      779.76      751.34     44.29 o 
   4  10   1        5.49       12.47     13.79 o 
   5  10   1     2158.88     2143.06     73.57 o 
   6  10   1      408.88      419.83     44.07 o 
   7  10   1       11.02       18.00     15.68 o 
  -7  11   1       90.43       90.06     16.82 o 
  -6  11   1      194.69      188.09     24.98 o 
  -5  11   1        2.99       12.12     11.74 o 
  -4  11   1      337.42      391.71     38.79 o 
  -3  11   1     2254.18     2118.22     59.42 o 
  -2  11   1      514.21      518.24     30.91 o 
  -1  11   1      540.15      495.13     46.71 o 
   0  11   1     2372.70     2295.70     63.14 o 
   1  11   1      724.23      687.29     48.56 o 
   2  11   1      287.90      326.16     40.90 o 
   3  11   1        0.01       25.46     16.97 o 
   4  11   1        0.78        0.13     13.03 o 
   5  11   1        0.09       14.61     10.16 o 
   6  11   1       75.22       69.60     13.82 o 
   7  11   1       61.72       45.53     14.59 o 
  -7  12   1       42.73       10.48     17.96 o 
  -6  12   1      481.11      459.63     44.62 o 
  -5  12   1      540.64      623.23     46.72 o 
  -4  12   1      316.71      312.26     35.50 o 
  -3  12   1      212.33      195.49     35.67 o 
  -2  12   1     3144.99     3001.10    110.91 o 
  -1  12   1     1044.84     1032.30     41.10 o 
   0  12   1      647.97      637.71     52.44 o 
   1  12   1     8836.94     9260.37    138.53 o 
   2  12   1    10360.76    10730.56    116.54 o 
   3  12   1      351.73      358.12     54.21 o 
   4  12   1       56.11       62.11     15.22 o 
   5  12   1     1457.33     1465.54     70.54 o 
   6  12   1       30.91       25.37     14.89 o 
  -6  13   1       36.22       31.44     17.33 o 
  -5  13   1     1603.09     1610.83     90.96 o 
  -4  13   1       13.87       32.05     41.28 o 
  -3  13   1     6283.47     6753.19     94.47 o 
  -2  13   1       74.35       68.71     13.98 o 
  -1  13   1     5913.71     6138.80    115.42 o 
   0  13   1     1453.22     1397.86    108.65 o 
   1  13   1    10290.38    10327.30    128.83 o 
   2  13   1     3299.67     3378.99    105.68 o 
   3  13   1     4307.17     4649.54     85.37 o 
   4  13   1      822.26      847.14     60.09 o 
   5  13   1      341.18      314.23     47.15 o 
   6  13   1      565.31      401.85     73.63 o 
  -6  14   1      313.67      352.91     47.85 o 
  -5  14   1      498.74      398.62     55.25 o 
  -4  14   1      528.66      593.08     57.20 o 
  -3  14   1     1330.44     1359.80     52.77 o 
  -2  14   1      211.48      175.84     27.31 o 
  -1  14   1     2014.18     2039.79     88.53 o 
   0  14   1     3727.74     3785.28    233.41 o 
   1  14   1      222.26      186.21     31.30 o 
   2  14   1       32.96       34.23      9.01 o 
   3  14   1     1179.99     1200.70     51.47 o 
   4  14   1      826.67      833.82     70.86 o 
   5  14   1       58.53       48.26     14.57 o 
   6  14   1      274.29      263.27     41.78 o 
  -6  15   1      212.34      166.13     41.92 o 
  -5  15   1       21.52       32.91     13.48 o 
  -4  15   1      284.58      271.97     38.03 o 
  -3  15   1     2212.91     2264.97     65.57 o 
  -2  15   1      942.81      889.30     76.03 o 
  -1  15   1       45.62       53.32     23.00 o 
   0  15   1      632.78      660.73     74.64 o 
   1  15   1     1300.44     1201.13     95.46 o 
   2  15   1      171.99      153.51     22.45 o 
   3  15   1       88.67       70.84     14.81 o 
   4  15   1        1.47       -1.58     11.82 o 
   5  15   1      230.46      269.78     30.43 o 
  -5  16   1       10.79        9.18     11.21 o 
  -4  16   1      978.56      949.10     75.85 o 
  -3  16   1      278.72      228.03     35.25 o 
  -2  16   1     1449.96     1504.32     60.80 o 
  -1  16   1       71.17      123.72     44.29 o 
   0  16   1     1257.66     1483.06    147.18 o 
   1  16   1      602.06      553.38     40.27 o 
   2  16   1     1070.14     1132.30     84.33 o 
   3  16   1     1050.26     1105.32     61.60 o 
   4  16   1      764.53      626.40     79.27 o 
   5  16   1      218.32      244.22     31.61 o 
  -5  17   1     1771.15     1820.25     92.67 o 
  -4  17   1      960.78      967.24     83.67 o 
  -3  17   1       86.73       73.77     24.36 o 
  -2  17   1      575.50      595.74     53.90 o 
  -1  17   1     2721.82     2754.83    123.18 o 
   0  17   1      281.30      302.69     51.65 o 
   1  17   1     2102.32     2126.57    186.46 o 
   2  17   1      957.35     1037.13     65.71 o 
   3  17   1      989.25      979.58     61.18 o 
   4  17   1      255.16      153.79     50.05 o 
  -4  18   1        9.18       58.83     23.39 o 
  -3  18   1      249.29      288.89     44.71 o 
  -2  18   1      213.45      171.62     32.67 o 
  -1  18   1       52.89       53.02     28.54 o 
   0  18   1       11.06       72.96     46.39 o 
   1  18   1      175.56      158.17     41.97 o 
   2  18   1      166.65      131.46     25.34 o 
   3  18   1       42.49       29.46     14.47 o 
   4  18   1       93.93       81.22     19.29 o 
  -3  19   1        2.61       69.71     28.07 o 
  -2  19   1      172.25      170.63     40.51 o 
  -1  19   1      889.57      795.19    167.05 o 
   0  19   1      141.00      139.10     36.57 o 
   1  19   1        0.89       28.14     15.49 o 
   2  19   1       98.37      103.37     26.97 o 
   3  19   1        2.77       33.35     20.40 o 
  -2  20   1      327.20      286.13     70.66 o 
  -1  20   1      333.92      259.72     64.47 o 
   0  20   1     1924.18     1999.44    117.32 o 
   1  20   1        1.57       46.03     19.53 o 
   2  20   1       64.29       81.53     29.91 o 
   0  21   1       70.85       22.34     50.14 o 
  -8   0   2       23.60       32.29     23.42 o 
  -7   0   2      461.31      466.04     80.26 o 
  -6   0   2     5296.67     5589.05    109.82 o 
  -5   0   2      250.58      240.65     30.91 o 
  -4   0   2    17394.43    18670.47    213.35 o 
  -3   0   2     4252.61     4119.65     52.21 o 
  -1   0   2     6013.14     5985.03    122.33 o 
   0   0   2    27705.30    26303.73    190.80 o 
   1   0   2     1650.68     1834.60     25.24 o 
   2   0   2     2744.85     3061.78     39.20 o 
   3   0   2    52168.12    52949.72    229.67 o 
   4   0   2     6764.84     6767.19    107.06 o 
   5   0   2     2449.13     2435.34     55.04 o 
   6   0   2      101.10      110.68     16.51 o 
   7   0   2     2955.59     3189.27     95.65 o 
   8   0   2       82.35       69.58     47.98 o 
  -8   1   2      378.97      268.80     51.96 o 
  -7   1   2      109.71      114.08     21.63 o 
  -6   1   2       26.58       41.86     12.64 o 
  -5   1   2     2455.83     2538.84     50.88 o 
  -4   1   2      551.38      578.39     21.49 o 
  -3   1   2     1613.63     1572.57     23.40 o 
  -2   1   2      461.66      398.63     12.54 o 
  -1   1   2    53993.30    52472.81    316.06 o 
   0   1   2       71.30      112.50      6.24 o 
   1   1   2     1998.18     1863.69     19.16 o 
   2   1   2     4062.45     4039.36     33.10 o 
   3   1   2      814.31      724.72     16.89 o 
   4   1   2     5029.11     5321.54     48.09 o 
   5   1   2      330.55      297.11     30.72 o 
   6   1   2      387.90      337.25     43.92 o 
   7   1   2      156.99      167.71     28.48 o 
   8   1   2       44.79       47.18     22.45 o 
  -8   2   2        9.73       17.51      8.75 o 
  -7   2   2       27.06       35.72     10.04 o 
  -6   2   2      665.77      680.50     50.61 o 
  -5   2   2      362.02      415.61     38.79 o 
  -4   2   2       87.38       83.36     13.15 o 
  -3   2   2       52.47       85.54     11.34 o 
  -2   2   2       47.71       90.22     16.15 o 
  -1   2   2     1332.54     1273.90     47.86 o 
   0   2   2    16743.57    15771.66     69.31 o 
   1   2   2    11863.83    11676.99     63.50 o 
   2   2   2     1655.91     1621.34     26.13 o 
   3   2   2     1914.81     1746.55     31.73 o 
   4   2   2      470.70      432.58     26.73 o 
   5   2   2       42.40       39.38     10.67 o 
   6   2   2     1020.66      950.93     49.55 o 
   7   2   2      624.38      578.82     66.35 o 
   8   2   2       35.53       18.22     15.75 o 
  -8   3   2      300.02      293.97     65.37 o 
  -7   3   2       92.93       70.86     14.87 o 
  -6   3   2      145.99      113.80     15.62 o 
  -5   3   2    10383.65    10861.75    102.41 o 
  -4   3   2     3537.01     3802.11     50.87 o 
  -3   3   2      454.66      450.63     29.06 o 
  -2   3   2     8358.19     8233.55     72.06 o 
  -1   3   2    45742.35    44951.94    319.69 o 
   0   3   2     3879.29     3794.11     44.18 o 
   1   3   2     4030.15     4092.97     40.31 o 
   2   3   2    31949.57    31961.94    232.03 o 
   3   3   2    10988.55    11105.02    125.94 o 
   4   3   2     2880.98     3034.94     53.92 o 
   5   3   2       37.77       33.47      9.71 o 
   6   3   2      816.00      769.17     63.30 o 
   7   3   2       99.78       85.80     22.19 o 
   8   3   2      302.48      230.14     51.11 o 
  -8   4   2      224.37      183.07     66.05 o 
  -7   4   2       11.81       19.72      8.72 o 
  -6   4   2      354.35      313.65     39.52 o 
  -5   4   2     1559.43     1444.36     47.09 o 
  -4   4   2     9022.80     9072.18     83.69 o 
  -3   4   2     5158.61     5513.37     57.08 o 
  -2   4   2    26078.07    26511.56    120.37 o 
  -1   4   2     7208.06     6946.71     82.80 o 
   0   4   2     7619.58     7528.62     71.26 o 
   1   4   2    14866.69    14915.88     85.46 o 
   2   4   2      426.20      449.55     14.20 o 
   3   4   2    24588.92    25134.98    168.28 o 
   4   4   2      655.55      612.90     26.52 o 
   5   4   2     5026.05     5206.81     81.72 o 
   6   4   2      218.73      213.73     22.74 o 
   7   4   2      802.01      680.61    121.48 o 
   8   4   2       47.83       63.01     16.39 o 
  -8   5   2       52.50       86.27     24.14 o 
  -7   5   2      426.12      339.42     53.74 o 
  -6   5   2      762.79      849.53     53.88 o 
  -5   5   2        2.90       10.65      7.67 o 
  -4   5   2     2059.25     1983.59     39.99 o 
  -3   5   2    19117.01    19263.29    152.83 o 
  -2   5   2    20306.99    20821.25    138.53 o 
  -1   5   2     2022.59     1783.69     25.83 o 
   0   5   2     1244.95     1114.24     22.29 o 
   1   5   2     1641.13     1435.06     26.52 o 
   2   5   2      901.15      859.52     19.19 o 
   3   5   2      231.96      222.87     16.87 o 
   4   5   2     2167.05     2093.06     43.95 o 
   5   5   2      711.77      686.76     44.08 o 
   6   5   2       31.24       26.64      9.52 o 
   7   5   2      185.05      108.31     28.64 o 
   8   5   2        8.24       39.39     17.04 o 
  -8   6   2       42.52       39.92     17.01 o 
  -7   6   2        7.36        5.86     10.45 o 
  -6   6   2      693.89      705.03     69.44 o 
  -5   6   2      225.58      245.39     29.51 o 
  -4   6   2       95.00      117.13     15.26 o 
  -3   6   2      485.78      520.73     22.88 o 
  -2   6   2        3.75       11.40      8.21 o 
  -1   6   2     2877.75     2762.63     35.20 o 
   0   6   2     3312.60     3050.76     48.00 o 
   1   6   2        2.27       16.17      5.38 o 
   2   6   2      825.33      814.40     18.97 o 
   3   6   2     3996.35     4158.87     45.25 o 
   4   6   2      523.59      514.41     23.25 o 
   5   6   2      104.59      105.68     13.06 o 
   6   6   2     1594.78     1647.31     66.35 o 
   7   6   2      608.81      498.40    107.80 o 
  -8   7   2        2.26       20.04     23.53 o 
  -7   7   2      972.43      898.79     98.29 o 
  -6   7   2      227.68      235.90     34.21 o 
  -5   7   2     2217.72     2224.40     53.26 o 
  -4   7   2     2969.66     3052.29     56.90 o 
  -3   7   2    14043.40    14655.87    110.63 o 
  -2   7   2      265.59      196.15     20.56 o 
  -1   7   2     2633.23     2683.35     50.19 o 
   0   7   2    21747.89    21011.17    158.08 o 
   1   7   2    15012.58    14412.69    105.19 o 
   2   7   2     5853.83     5696.22     45.51 o 
   3   7   2     1659.35     1660.31     38.84 o 
   4   7   2     6023.62     5953.77     85.75 o 
   5   7   2       17.97       21.23      8.22 o 
   6   7   2     1073.32      903.15    110.74 o 
   7   7   2      168.63      169.97     32.96 o 
  -7   8   2      469.37      396.50     71.07 o 
  -6   8   2       47.88       34.68     11.91 o 
  -5   8   2      588.95      641.60     75.75 o 
  -4   8   2     6043.51     6272.76    110.11 o 
  -3   8   2      121.81      140.30     17.00 o 
  -2   8   2     9378.71     9430.87     88.15 o 
  -1   8   2     2483.37     2627.64     32.26 o 
   0   8   2     2405.06     2515.25     96.67 o 
   1   8   2    12506.86    11892.52    136.27 o 
   2   8   2     4563.80     4201.78     62.64 o 
   3   8   2     2147.60     2202.26     57.81 o 
   4   8   2       89.84       89.76     13.50 o 
   5   8   2     5258.52     5649.37    102.79 o 
   6   8   2      583.92      499.23     68.57 o 
   7   8   2       58.58       31.28     21.72 o 
  -7   9   2        4.06        7.45     10.04 o 
  -6   9   2      240.45      224.55     33.38 o 
  -5   9   2        0.14       21.86      9.31 o 
  -4   9   2       10.83       16.31      9.35 o 
  -3   9   2     1790.41     1773.98     51.72 o 
  -2   9   2      939.10      886.61     50.42 o 
  -1   9   2      206.04      192.20     48.95 o 
   0   9   2        6.76       37.84     10.23 o 
   1   9   2        1.00       13.75      6.72 o 
   2   9   2       60.78       51.23     10.47 o 
   3   9   2        9.91       40.78      9.26 o 
   4   9   2      189.60      230.22     27.27 o 
   5   9   2       51.20       37.57     11.42 o 
   6   9   2       51.22       44.26     14.16 o 
   7   9   2       75.65       58.15     17.73 o 
  -7  10   2      455.20      450.79     48.56 o 
  -6  10   2      267.86      287.56     30.09 o 
  -5  10   2       70.15       53.79     16.82 o 
  -4  10   2     2406.13     2400.01     66.13 o 
  -3  10   2      111.63      126.33     19.37 o 
  -2  10   2     1564.83     1568.84     47.85 o 
  -1  10   2     1447.81     1427.73     33.47 o 
   0  10   2     1054.74      985.82     38.16 o 
   1  10   2     4121.93     4115.10     50.32 o 
   2  10   2     4661.38     4671.11     64.81 o 
   3  10   2      100.16      106.65     17.35 o 
   4  10   2     1177.79     1177.64     47.21 o 
   5  10   2     1291.96     1268.21     64.43 o 
   6  10   2       23.38       29.10     11.71 o 
   7  10   2       31.79       29.57     16.71 o 
  -7  11   2     1176.50     1233.69     74.70 o 
  -6  11   2      407.42      374.71     46.23 o 
  -5  11   2      323.02      291.74     35.61 o 
  -4  11   2     1915.93     1949.28     54.30 o 
  -3  11   2     6033.88     6462.01     94.57 o 
  -2  11   2     1587.99     1587.77     52.88 o 
  -1  11   2     1194.84     1100.59    122.55 o 
   0  11   2    27926.05    28503.49    181.56 o 
   1  11   2    14378.35    14494.90    105.42 o 
   2  11   2     2043.52     2188.56     50.32 o 
   3  11   2      124.10      164.06     18.56 o 
   4  11   2     4760.63     4909.91     83.40 o 
   5  11   2      119.97       84.49     17.01 o 
   6  11   2     1371.49     1392.68     80.76 o 
   7  11   2        0.39       33.79     19.33 o 
  -7  12   2       43.21       44.43     18.54 o 
  -6  12   2      357.79      317.30     46.46 o 
  -5  12   2       16.26       38.01     14.52 o 
  -4  12   2     1227.71     1242.75     53.40 o 
  -3  12   2       42.09       68.15     18.49 o 
  -2  12   2      853.53      780.61     48.24 o 
  -1  12   2      305.10      328.10     53.29 o 
   0  12   2     1063.76     1027.92     53.43 o 
   1  12   2      314.63      361.58     58.36 o 
   2  12   2      462.16      451.43     39.45 o 
   3  12   2      355.40      373.20     40.01 o 
   4  12   2       32.06       28.69      9.47 o 
   5  12   2      119.15       96.62     16.01 o 
   6  12   2      300.84      280.63     34.00 o 
  -6  13   2      170.91      168.69     28.86 o 
  -5  13   2       19.35       10.59     14.85 o 
  -4  13   2      295.69      295.63     45.34 o 
  -3  13   2     1417.98     1501.02     65.69 o 
  -2  13   2     1221.05     1315.73    167.45 o 
  -1  13   2      475.24      433.26     60.37 o 
   0  13   2     5037.91     5125.31     74.12 o 
   1  13   2     4328.66     4426.89     92.62 o 
   2  13   2      841.13      869.10     45.57 o 
   3  13   2      306.31      314.80     37.78 o 
   4  13   2      978.23      917.30     47.12 o 
   5  13   2       27.61       37.83     12.02 o 
   6  13   2      122.65      128.98     27.74 o 
  -6  14   2      498.60      453.42     49.97 o 
  -5  14   2       48.01       74.22     16.17 o 
  -4  14   2     1725.64     1738.72     58.76 o 
  -3  14   2      183.11      156.59     24.58 o 
  -2  14   2     1539.01     1507.65    115.68 o 
  -1  14   2     1049.74     1100.68     75.35 o 
   0  14   2     1818.79     1691.50     76.19 o 
   1  14   2      458.76      437.04     41.38 o 
   2  14   2     1234.79     1262.32     67.11 o 
   3  14   2        6.81       18.69      8.73 o 
   4  14   2      736.65      720.87     48.50 o 
   5  14   2     1306.75     1336.08     89.27 o 
   6  14   2       70.16       69.54     29.41 o 
  -6  15   2      170.24      109.84     25.86 o 
  -5  15   2     1162.93     1265.87     66.52 o 
  -4  15   2       30.50       29.58     12.36 o 
  -3  15   2        0.83       38.28     18.72 o 
  -2  15   2     4050.23     4118.33    123.24 o 
  -1  15   2     2853.74     2876.94     96.02 o 
   0  15   2     3612.25     3613.83    154.03 o 
   1  15   2      351.52      316.35     62.48 o 
   2  15   2     4383.38     4651.89    105.07 o 
   3  15   2      771.67      781.65    105.67 o 
   4  15   2      646.08      594.51     98.34 o 
   5  15   2       31.87       31.46     17.43 o 
  -5  16   2      616.66      526.90    108.15 o 
  -4  16   2        9.68       13.62      9.37 o 
  -3  16   2        2.56        7.66     23.13 o 
  -2  16   2      104.31      231.19    164.51 o 
  -1  16   2       25.78       14.63     28.52 o 
   0  16   2      657.79      743.81     76.04 o 
   1  16   2      179.21      133.94     31.00 o 
   2  16   2       15.99       34.25     11.17 o 
   3  16   2      184.97      257.93     34.21 o 
   4  16   2      181.93      192.83     32.75 o 
   5  16   2      272.80      212.40     37.57 o 
  -5  17   2      178.05      215.57     47.47 o 
  -4  17   2        7.33        4.19     15.30 o 
  -3  17   2      364.13      369.26     56.86 o 
  -2  17   2        1.05       32.68     16.75 o 
  -1  17   2      216.91      338.80     72.31 o 
   0  17   2      237.70      215.74     45.43 o 
   1  17   2      134.50      120.01     25.78 o 
   2  17   2       40.51       33.50      9.81 o 
   3  17   2        1.68       13.51     15.13 o 
   4  17   2      150.97      115.67     22.98 o 
  -4  18   2      537.68      398.79     96.46 o 
  -3  18   2      110.04       99.26     29.66 o 
  -2  18   2      766.50      831.97     81.41 o 
  -1  18   2      987.35      990.24    133.48 o 
   0  18   2     1441.35     1309.67    248.43 o 
   1  18   2      148.18      102.56     45.36 o 
   2  18   2        7.52       13.84      9.04 o 
   3  18   2     1938.87     1886.98    133.21 o 
   4  18   2      308.27      382.07     53.09 o 
  -3  19   2        6.21       28.90     23.61 o 
  -2  19   2     1082.06     1024.25    113.51 o 
  -1  19   2     1618.62     1547.49    173.74 o 
   0  19   2       41.16       29.65     19.92 o 
   1  19   2      108.24      120.97     45.25 o 
   2  19   2      473.30      563.53    104.47 o 
   3  19   2      171.05      186.84     46.54 o 
  -2  20   2       18.68       37.74     17.29 o 
  -1  20   2        8.17       13.56     23.30 o 
   0  20   2       19.99       44.63     24.11 o 
   1  20   2       12.17       42.18     23.29 o 
   2  20   2      111.66       91.63     21.23 o 
  -8   1   3       25.19        9.82     12.71 o 
  -7   1   3      382.49      389.75     59.09 o 
  -6   1   3      844.44      860.91     51.79 o 
  -5   1   3     8743.15     9461.94    107.37 o 
  -4   1   3       16.29        9.15      8.24 o 
  -3   1   3     3790.50     4253.14     67.39 o 
  -2   1   3    18006.10    17923.12    246.82 o 
  -1   1   3    13417.29    13352.68     63.89 o 
   0   1   3     4642.35     4540.19     57.96 o 
   1   1   3    29588.11    29045.99    222.13 o 
   2   1   3    28173.06    27964.26     97.73 o 
   3   1   3     4926.83     4884.14     37.55 o 
   4   1   3        8.74       11.83      5.35 o 
   5   1   3     1861.65     1884.70     36.67 o 
   6   1   3     1438.52     1386.11     75.12 o 
   7   1   3       26.29       19.36     15.76 o 
   8   1   3       57.61       44.13     18.76 o 
  -8   2   3       11.88       13.66     11.03 o 
  -7   2   3     1182.06     1210.68     91.86 o 
  -6   2   3     3674.46     4012.53     77.34 o 
  -5   2   3      482.47      499.90     65.40 o 
  -4   2   3     3305.63     3372.32     50.56 o 
  -3   2   3    14034.94    14413.14    188.94 o 
  -2   2   3    10396.78    10584.09     77.71 o 
  -1   2   3    25110.47    25562.45    197.59 o 
   0   2   3      320.68      289.60      8.45 o 
   1   2   3   167899.52   155122.20    510.13 o 
   2   2   3      101.65      133.21     11.07 o 
   3   2   3    29969.51    30965.35    212.01 o 
   4   2   3      582.74      533.68     26.23 o 
   5   2   3     1870.41     1858.02     38.12 o 
   6   2   3     2441.76     2619.71     70.70 o 
   7   2   3     1806.72     1903.79     62.82 o 
   8   2   3      219.72      157.60     35.80 o 
  -8   3   3        1.27       18.02     12.08 o 
  -7   3   3      555.83      550.68     56.45 o 
  -6   3   3      154.27      144.63     17.88 o 
  -5   3   3     2991.92     2943.52     46.43 o 
  -4   3   3       62.83       69.60     13.23 o 
  -3   3   3    10162.69    10357.39     94.46 o 
  -2   3   3      183.20      211.44     20.46 o 
  -1   3   3       92.93      102.28     13.79 o 
   0   3   3     3473.57     3322.51     39.16 o 
   1   3   3     6730.10     6663.65     61.77 o 
   2   3   3     1058.44     1104.00     22.97 o 
   3   3   3      648.30      642.02     18.74 o 
   4   3   3     1022.19     1040.54     36.08 o 
   5   3   3       43.67       32.61      7.77 o 
   6   3   3       34.83       32.03      8.59 o 
   7   3   3       50.46       44.88     15.12 o 
   8   3   3       10.05       12.62     16.27 o 
  -8   4   3        7.06       24.65     11.20 o 
  -7   4   3      240.55      220.10     31.78 o 
  -6   4   3     2161.81     2251.09     55.44 o 
  -5   4   3     2821.81     2927.77     57.83 o 
  -4   4   3      539.14      530.57     40.57 o 
  -3   4   3     6295.62     6263.73     57.53 o 
  -2   4   3     8897.08     8918.69     74.53 o 
  -1   4   3       97.28      145.88     12.70 o 
   0   4   3     2493.03     2588.03     38.11 o 
   1   4   3      348.90      374.23     15.41 o 
   2   4   3       79.95       84.55     10.20 o 
   3   4   3      891.83      832.00     33.37 o 
   4   4   3      508.98      487.69     34.02 o 
   5   4   3      258.15      241.97     21.19 o 
   6   4   3      257.50      242.36     30.61 o 
   7   4   3      108.48      129.49     23.77 o 
   8   4   3      155.05      188.08     43.92 o 
  -8   5   3        6.47        5.87     14.49 o 
  -7   5   3      788.14      754.02     44.56 o 
  -6   5   3      125.41      116.73     16.58 o 
  -5   5   3     2035.47     2159.78     47.86 o 
  -4   5   3     1630.91     1549.80     39.00 o 
  -3   5   3     4798.82     4962.40     57.96 o 
  -2   5   3    13116.07    13323.54     86.25 o 
  -1   5   3    23191.10    23338.90    123.81 o 
   0   5   3    15251.16    15504.05     93.65 o 
   1   5   3     1628.03     1612.84     28.37 o 
   2   5   3    17402.84    17745.71    123.29 o 
   3   5   3      161.70      185.29     17.46 o 
   4   5   3     3520.16     3447.31     67.89 o 
   5   5   3      871.89      923.45     39.97 o 
   6   5   3     2333.98     2378.94     60.78 o 
   7   5   3       35.67       43.51     13.22 o 
  -8   6   3      493.98      428.34     54.84 o 
  -7   6   3        2.78        9.88      8.08 o 
  -6   6   3     1043.09     1016.31     45.42 o 
  -5   6   3     1562.16     1522.39     43.10 o 
  -4   6   3    11279.99    11541.96    146.99 o 
  -3   6   3      581.03      575.47     28.21 o 
  -2   6   3       12.28       18.44      5.16 o 
  -1   6   3    14862.50    14692.74    104.23 o 
   0   6   3      706.97      625.28     19.88 o 
   1   6   3    16896.86    16802.19    106.06 o 
   2   6   3      456.90      474.03     17.36 o 
   3   6   3     5923.87     5775.49     56.03 o 
   4   6   3      454.37      448.37     24.60 o 
   6   6   3       34.02       38.94     17.61 o 
   7   6   3      252.72      197.84     51.75 o 
  -8   7   3       11.60       27.11     14.27 o 
  -7   7   3       91.32       74.89     14.61 o 
  -6   7   3       17.26       15.07     14.88 o 
  -5   7   3       74.83       86.69     13.40 o 
  -4   7   3      763.30      790.73     40.62 o 
  -3   7   3     6426.22     6255.65     57.49 o 
  -2   7   3     6888.72     6697.25     98.47 o 
  -1   7   3     5180.70     5024.75     83.27 o 
   0   7   3    10057.55    10026.67     94.45 o 
   1   7   3     6461.65     6422.90     52.49 o 
   2   7   3      236.56      222.78     16.94 o 
   3   7   3       60.97       43.63      8.92 o 
   4   7   3      613.74      624.36     56.51 o 
   5   7   3      270.36      231.29     28.08 o 
   6   7   3      489.57      451.59    105.42 o 
   7   7   3      410.94      351.25     68.46 o 
  -7   8   3      252.03      265.51     35.99 o 
  -6   8   3     1435.71     1454.63     74.42 o 
  -5   8   3      761.82      659.29     97.04 o 
  -4   8   3     1239.80     1309.37     44.11 o 
  -3   8   3     1530.93     1586.67     44.49 o 
  -2   8   3     3192.85     3151.06     61.74 o 
  -1   8   3     3130.77     3058.56     41.64 o 
   0   8   3     5766.14     5832.13     79.64 o 
   1   8   3      327.56      352.26     19.41 o 
   2   8   3      401.70      410.20     16.17 o 
   3   8   3       31.31       41.23      9.56 o 
   4   8   3      265.67      279.30     31.98 o 
   5   8   3      616.50      560.89     69.76 o 
   6   8   3       18.29       24.53     12.93 o 
   7   8   3       96.50       65.21     28.26 o 
  -7   9   3      484.83      389.14     72.98 o 
  -6   9   3       10.79        9.28     10.50 o 
  -5   9   3        1.18       27.49      9.07 o 
  -4   9   3     7225.51     7684.90     94.86 o 
  -3   9   3     9237.52     9630.23    128.65 o 
  -2   9   3     1973.65     2005.09     52.91 o 
  -1   9   3      852.58      898.98     32.26 o 
   0   9   3    27117.73    26740.51    145.93 o 
   1   9   3     9535.37     9417.79     72.62 o 
   2   9   3     1655.02     1670.94     32.08 o 
   3   9   3     4466.05     4435.81     77.07 o 
   4   9   3    13931.46    14500.13    150.09 o 
   5   9   3        1.66       -3.31     10.87 o 
   6   9   3     1216.36     1245.42    143.49 o 
   7   9   3      146.01      161.70     45.93 o 
  -7  10   3       79.56       75.19     16.25 o 
  -6  10   3       31.54       27.96     12.20 o 
  -5  10   3      605.79      585.99     40.46 o 
  -4  10   3     1836.35     1900.83     63.23 o 
  -3  10   3      334.80      330.33     43.79 o 
  -2  10   3      161.74      208.90     31.47 o 
  -1  10   3     2894.01     2732.54     65.74 o 
   0  10   3     1422.59     1259.39     56.20 o 
   1  10   3     2909.81     2978.99     46.10 o 
   2  10   3     1116.04     1058.14     42.11 o 
   3  10   3      767.67      769.88     63.04 o 
   4  10   3      157.68      177.28     22.21 o 
   5  10   3      775.56      801.00     50.21 o 
   6  10   3       16.94       19.32     15.69 o 
   7  10   3        7.14       -1.75     23.65 o 
  -7  11   3       13.27       -0.77     11.96 o 
  -6  11   3       68.65       44.26     12.95 o 
  -5  11   3      461.93      431.88     45.25 o 
  -4  11   3      372.90      417.96     55.81 o 
  -3  11   3        7.06       15.77     14.94 o 
  -2  11   3      173.65      212.88     47.91 o 
  -1  11   3      446.36      372.76     39.58 o 
   0  11   3      726.91      635.45     34.08 o 
   1  11   3      659.20      594.74     29.76 o 
   2  11   3      807.85      765.71     30.57 o 
   3  11   3      605.03      553.28     48.65 o 
   4  11   3      214.62      207.67     23.99 o 
   5  11   3        2.96       17.78     11.72 o 
   6  11   3        8.75       25.40     12.29 o 
  -7  12   3      330.89      258.18     47.12 o 
  -6  12   3       23.54       32.08     13.71 o 
  -5  12   3      625.06      640.88     59.62 o 
  -4  12   3     2858.77     3011.07     66.20 o 
  -3  12   3       90.19       85.55     15.31 o 
  -2  12   3     1280.46     1332.54     59.91 o 
  -1  12   3     2114.98     2121.08     92.15 o 
   0  12   3     2347.64     2257.12     62.15 o 
   1  12   3     4065.53     3987.57    104.80 o 
   2  12   3      156.98      202.70     25.35 o 
   3  12   3      814.68      773.40     81.23 o 
   4  12   3      449.68      494.46     41.28 o 
   5  12   3     1731.11     1707.29     64.02 o 
   6  12   3       66.52       65.09     20.65 o 
  -6  13   3        4.56        4.49     12.56 o 
  -5  13   3      247.72      273.85     38.14 o 
  -4  13   3     1304.41     1438.28     69.64 o 
  -3  13   3     1050.05     1122.72    159.89 o 
  -2  13   3     5079.25     5417.59    113.46 o 
  -1  13   3     1878.70     1874.38     94.52 o 
   0  13   3     3084.92     3067.03     77.75 o 
   1  13   3      760.73      764.62     50.77 o 
   2  13   3     1482.45     1430.78     47.12 o 
   3  13   3      245.47      243.21     36.63 o 
   4  13   3     3691.03     3745.42     99.54 o 
   5  13   3      272.44      283.16     30.13 o 
   6  13   3     1486.96     1578.97    152.12 o 
  -6  14   3      552.52      431.03     72.01 o 
  -5  14   3      316.42      336.47     45.85 o 
  -4  14   3        2.71       25.53     12.24 o 
  -3  14   3      358.29      443.73     45.73 o 
  -2  14   3     2039.95     2197.50     99.22 o 
  -1  14   3        9.70       -2.97     32.97 o 
   0  14   3     1103.53     1071.73     84.93 o 
   1  14   3        1.63       12.48     12.53 o 
   2  14   3       78.03       74.92     15.69 o 
   3  14   3      154.47      180.68     23.60 o 
   4  14   3       46.75       58.41     13.43 o 
   5  14   3        0.43       15.67     11.86 o 
   6  14   3       40.32       31.24     26.71 o 
  -6  15   3       13.79       26.96     16.30 o 
  -5  15   3       20.67       54.52     23.64 o 
  -4  15   3      516.78      534.75     99.02 o 
  -3  15   3     1716.58     1885.81     75.29 o 
  -2  15   3      630.98      731.50    139.08 o 
  -1  15   3      568.62      629.34    101.84 o 
   0  15   3      553.29     1762.43    101.64 o 
   1  15   3      139.35      118.39     21.41 o 
   2  15   3        8.64       32.53     12.17 o 
   3  15   3      233.14      263.14     29.86 o 
   4  15   3      541.44      443.93     73.19 o 
   5  15   3       49.34       47.95     15.23 o 
  -5  16   3       42.52       29.71     18.84 o 
  -4  16   3      155.28      162.66     32.20 o 
  -3  16   3      679.12      776.35     60.65 o 
  -2  16   3      862.68      851.25    170.58 o 
  -1  16   3     1412.35     1439.61    224.47 o 
   0  16   3     1349.88     1199.89    212.67 o 
   1  16   3     2725.65     2651.89     84.18 o 
   2  16   3      297.62      281.38     36.73 o 
   3  16   3     1063.38     1160.74     50.93 o 
   4  16   3        1.84       22.62     10.62 o 
   5  16   3      572.64      479.05     47.52 o 
  -5  17   3      262.24      177.35     36.77 o 
  -4  17   3       14.55       35.54     23.99 o 
  -3  17   3        5.86        6.88     23.01 o 
  -2  17   3     3887.79     4159.99    119.94 o 
  -1  17   3     2800.49     2831.48     97.50 o 
   0  17   3        1.49       33.35     26.47 o 
   1  17   3      308.00      288.64     67.07 o 
   2  17   3     2822.14     3063.70     97.48 o 
   3  17   3      265.64      252.94     37.09 o 
   4  17   3      188.09      151.83     27.35 o 
  -4  18   3       20.84       19.40     24.67 o 
  -3  18   3       27.13       49.89     36.52 o 
  -2  18   3      287.71      342.39     55.89 o 
  -1  18   3       13.94       40.70     23.43 o 
   0  18   3      269.97      280.27     71.51 o 
   1  18   3      272.85      201.62     33.27 o 
   2  18   3       52.37       49.99     13.00 o 
   3  18   3        7.69        9.72     13.07 o 
   4  18   3        0.42       22.76      9.89 o 
  -3  19   3       23.28       25.05     25.60 o 
  -2  19   3      329.17      398.21     66.05 o 
  -1  19   3      742.85      630.20    154.55 o 
   0  19   3        3.59       14.35     20.65 o 
   1  19   3       36.34       45.19     26.05 o 
   2  19   3      867.01      864.28     98.46 o 
   3  19   3      115.05       82.99     27.42 o 
  -2  20   3      228.49      202.47     39.30 o 
  -1  20   3      229.43      167.37     58.44 o 
   0  20   3        4.37       31.59     27.32 o 
   1  20   3      765.97      650.73    125.77 o 
   2  20   3        6.34       19.05     19.04 o 
  -8   0   4        5.97       17.05     27.06 o 
  -7   0   4     1187.73     1326.77     88.68 o 
  -6   0   4     4149.58     4489.02     98.28 o 
  -5   0   4      275.18      327.58     43.53 o 
  -4   0   4     1316.37     1206.33     50.04 o 
  -3   0   4    11689.38    10771.74    179.63 o 
  -2   0   4     1372.25     1270.15     53.43 o 
  -1   0   4    16950.70    17838.98    165.99 o 
   0   0   4     3159.87     2876.20     48.46 o 
   1   0   4    11671.78    10968.60    104.39 o 
   2   0   4       93.44      139.08     26.83 o 
   3   0   4     7310.97     7489.35     95.54 o 
   4   0   4     2868.35     2883.44     69.83 o 
   5   0   4     4013.78     4093.04    193.16 o 
   6   0   4     2596.99     2890.27    106.48 o 
   7   0   4     1495.87     1422.06    135.57 o 
   8   0   4       91.08       90.50     31.15 o 
  -8   1   4      280.02      203.73     64.87 o 
  -7   1   4     2087.10     2136.69     75.19 o 
  -6   1   4      187.31      220.04     29.20 o 
  -5   1   4     5724.80     5902.05    152.12 o 
  -4   1   4       56.96       61.09     14.50 o 
  -3   1   4      296.33      298.70     53.50 o 
  -2   1   4    12570.70    12430.94    134.52 o 
  -1   1   4     2387.32     2200.42     37.21 o 
   0   1   4    21366.76    21904.15     85.95 o 
   1   1   4     6519.77     6724.16     59.27 o 
   2   1   4    12809.24    12335.59    106.20 o 
   3   1   4      704.76      660.25     19.99 o 
   4   1   4       19.87       27.83      5.45 o 
   5   1   4     1213.79     1164.98     43.76 o 
   6   1   4      543.94      555.13     53.51 o 
   7   1   4       84.19       82.70     15.13 o 
   8   1   4        2.29       43.02     18.55 o 
  -8   2   4       17.75       27.01     14.94 o 
  -7   2   4      290.48      300.59     44.83 o 
  -6   2   4     2339.88     2429.85     63.40 o 
  -5   2   4     1297.48     1327.23     39.65 o 
  -4   2   4      115.48       99.16     14.11 o 
  -3   2   4     1938.45     1692.87     77.76 o 
  -2   2   4     5263.76     5102.60     56.75 o 
  -1   2   4      422.04      416.70     26.29 o 
   0   2   4      748.86      764.84     21.59 o 
   1   2   4    10185.71    10245.63     73.68 o 
   2   2   4     1769.29     1696.44     28.27 o 
   3   2   4       18.75       16.14      4.42 o 
   4   2   4       73.40       74.54     10.43 o 
   5   2   4       95.37       90.21     13.43 o 
   6   2   4        2.48       28.59     13.50 o 
   7   2   4      127.63      127.25     24.35 o 
   8   2   4       37.00       26.61     14.97 o 
  -8   3   4      201.62      197.13     40.81 o 
  -7   3   4     1294.05     1313.19     68.12 o 
  -6   3   4      568.60      535.09     44.01 o 
  -5   3   4     1499.57     1575.12     39.88 o 
  -4   3   4     3721.03     3855.78     54.84 o 
  -3   3   4      756.92      747.53     39.21 o 
  -2   3   4    24512.79    25012.09    385.07 o 
  -1   3   4     5177.85     4802.07     54.90 o 
   0   3   4     1905.46     1986.15     27.01 o 
   1   3   4      240.41      182.26     10.67 o 
   2   3   4    22607.92    22187.61    128.95 o 
   3   3   4      447.23      422.11     16.20 o 
   4   3   4      323.82      302.83     23.66 o 
   5   3   4     3473.47     3453.09     51.43 o 
   6   3   4     1931.21     1919.66     88.73 o 
   7   3   4      181.86      168.56     27.67 o 
   8   3   4        0.12       -4.32     37.06 o 
  -8   4   4      110.64      112.85     21.83 o 
  -7   4   4      375.91      347.61     37.23 o 
  -6   4   4      777.33      833.32     52.36 o 
  -5   4   4     2527.08     2532.53     49.67 o 
  -4   4   4      718.29      728.17     25.52 o 
  -3   4   4     2927.91     2713.75     41.49 o 
  -2   4   4     1319.68     1435.82     38.30 o 
  -1   4   4    31135.39    30647.16    153.39 o 
   0   4   4       69.99       51.76      7.42 o 
   1   4   4    22083.18    21985.08     90.94 o 
   2   4   4      154.67      152.27     15.82 o 
   3   4   4     9344.06     9530.98     67.51 o 
   4   4   4     1683.62     1595.03     35.40 o 
   5   4   4     1854.99     1799.60     43.58 o 
   6   4   4     1943.51     2053.10     60.74 o 
   7   4   4      327.92      275.64     56.95 o 
  -8   5   4        0.29       -2.38     13.14 o 
  -7   5   4      414.24      306.83     53.29 o 
  -6   5   4        1.03       22.20     12.22 o 
  -5   5   4     2972.96     3010.84     60.81 o 
  -4   5   4       14.06        0.20     10.54 o 
  -3   5   4     4634.78     4883.12     62.04 o 
  -2   5   4       25.79       18.39      7.36 o 
  -1   5   4       87.27       63.55     12.01 o 
   0   5   4    17123.87    16505.74     97.33 o 
   1   5   4     9249.74     9061.27     83.30 o 
   2   5   4      863.88      752.37     21.48 o 
   3   5   4     3139.87     3062.44     68.05 o 
   4   5   4     1526.60     1463.30     32.59 o 
   5   5   4      571.43      516.35     39.45 o 
   6   5   4      173.67      151.23     29.14 o 
   7   5   4      239.72      244.62     36.86 o 
  -8   6   4       21.10       14.69     10.26 o 
  -7   6   4      168.59      160.70     21.56 o 
  -6   6   4     1218.52     1355.94     48.23 o 
  -5   6   4      591.68      623.58     48.02 o 
  -4   6   4      214.84      231.81     28.88 o 
  -3   6   4    10086.50    10359.76     92.49 o 
  -2   6   4    15481.53    15740.68    131.78 o 
  -1   6   4      565.30      581.22     23.54 o 
   0   6   4       11.12       10.88      6.61 o 
   1   6   4     5787.80     5509.32     74.37 o 
   2   6   4        4.76       11.67      7.59 o 
   3   6   4     2681.85     2757.42     46.22 o 
   4   6   4      144.75      136.96     21.77 o 
   5   6   4      363.79      309.65     32.81 o 
   6   6   4       48.95       35.81     12.10 o 
   7   6   4       30.88       26.12     43.77 o 
  -8   7   4        0.09       22.38     13.37 o 
  -7   7   4       73.93       77.31     20.72 o 
  -6   7   4      746.31      708.96     40.09 o 
  -5   7   4      345.78      366.67     49.96 o 
  -4   7   4     4683.77     4702.53     84.97 o 
  -3   7   4     3124.43     2979.01     38.49 o 
  -2   7   4     5624.26     5203.53    106.51 o 
  -1   7   4     4051.97     4517.77     48.68 o 
   0   7   4    17765.19    18005.94    158.17 o 
   1   7   4      998.57     1084.58     31.32 o 
   2   7   4     6575.72     6936.57     83.84 o 
   3   7   4     5802.68     5796.97     63.22 o 
   4   7   4     8580.95     8596.97    156.70 o 
   5   7   4       98.67       95.92     17.57 o 
   6   7   4      192.67      119.33     42.75 o 
   7   7   4     1345.41     1210.97    244.77 o 
  -7   8   4       32.21       31.81     13.06 o 
  -6   8   4       39.63       45.02     14.16 o 
  -5   8   4     4461.50     4473.76     79.02 o 
  -4   8   4     7208.01     7423.22    105.80 o 
  -3   8   4        2.51       13.21     10.76 o 
  -2   8   4      208.09      122.20     60.54 o 
  -1   8   4    25876.12    25945.50    181.99 o 
   0   8   4     4438.76     4581.60     59.17 o 
   1   8   4     7116.35     7315.58     61.95 o 
   2   8   4      613.98      609.96     21.12 o 
   3   8   4     3817.90     3753.40     89.81 o 
   4   8   4     1246.02     1166.74     33.32 o 
   5   8   4     1379.26     1307.41     80.14 o 
   6   8   4      196.96      220.84     56.48 o 
   7   8   4       61.32       71.22     28.20 o 
  -7   9   4       68.29       54.69     18.01 o 
  -6   9   4        0.25       34.80     12.60 o 
  -5   9   4      607.75      559.03     51.36 o 
  -4   9   4      510.72      554.09     71.35 o 
  -3   9   4      117.05      107.28     25.47 o 
  -2   9   4       78.09       60.48     22.51 o 
  -1   9   4      192.73      236.22     35.14 o 
   0   9   4      704.05      664.19     34.37 o 
   1   9   4     4525.09     4378.98     51.93 o 
   2   9   4      791.69      787.25     27.59 o 
   3   9   4      394.03      399.41     23.84 o 
   4   9   4       28.97       14.55     12.04 o 
   5   9   4       45.62       45.97      9.53 o 
   6   9   4       28.51       56.60     31.19 o 
   7   9   4        0.19       51.57     26.77 o 
  -7  10   4      203.48      166.26     38.86 o 
  -6  10   4       37.20       28.51      9.99 o 
  -5  10   4     4538.65     4579.74    102.58 o 
  -4  10   4     5464.31     5848.99     87.62 o 
  -3  10   4      341.65      403.05     61.34 o 
  -2  10   4     1078.42     1028.87     52.07 o 
  -1  10   4     5847.43     5792.46     67.71 o 
   0  10   4     4788.23     4530.60     76.06 o 
   1  10   4       56.48       54.90     11.08 o 
   2  10   4      707.42      741.96     40.08 o 
   3  10   4     4826.93     5042.28     75.20 o 
   4  10   4       14.78       14.86     11.76 o 
   5  10   4      677.52      623.97     62.78 o 
   6  10   4        1.56        4.47     19.43 o 
   7  10   4       31.50       35.01     18.52 o 
  -7  11   4        0.68        2.30     21.97 o 
  -6  11   4      717.70      650.84     82.41 o 
  -5  11   4      331.57      378.09     43.08 o 
  -4  11   4     2877.59     2850.54     67.75 o 
  -3  11   4     1363.26     1363.57     82.11 o 
  -2  11   4     3522.71     3585.65     98.71 o 
  -1  11   4      623.17      602.84     41.85 o 
   0  11   4    16865.25    17411.90    204.67 o 
   1  11   4      648.30      739.29     33.68 o 
   2  11   4     1598.51     1564.80     52.43 o 
   3  11   4     5760.80     6120.27     90.76 o 
   4  11   4     6016.94     6511.66    142.84 o 
   5  11   4       74.77       84.05     16.96 o 
   6  11   4      167.01      243.27     50.48 o 
  -7  12   4       17.84        8.02     16.03 o 
  -6  12   4      450.86      324.49     69.88 o 
  -5  12   4      171.14      149.12     28.79 o 
  -4  12   4      832.58      859.72     63.81 o 
  -3  12   4     2030.21     2089.31     77.84 o 
  -2  12   4     2325.41     2454.15    104.60 o 
  -1  12   4      976.49      898.70     62.85 o 
   0  12   4       66.10       61.34     19.66 o 
   1  12   4     3108.65     3178.71     49.85 o 
   2  12   4      281.91      283.16     37.16 o 
   3  12   4      811.23      802.95     48.45 o 
   4  12   4      290.82      271.71     33.26 o 
   5  12   4      393.44      413.36     46.70 o 
   6  12   4       20.08       35.38     19.44 o 
  -6  13   4        0.47       25.78     19.81 o 
  -5  13   4       24.38       21.51     18.59 o 
  -4  13   4      459.80      454.46     58.03 o 
  -3  13   4      461.31      498.24     55.66 o 
  -2  13   4       38.66       38.50     23.75 o 
  -1  13   4      209.68      267.43     39.73 o 
   0  13   4     2465.88     2350.27     58.72 o 
   1  13   4     1063.78     1051.20     53.52 o 
   2  13   4      328.52      382.09     43.87 o 
   3  13   4     2453.40     2363.65     67.69 o 
   4  13   4     1215.83     1200.60     69.87 o 
   5  13   4      371.81      270.41     50.95 o 
   6  13   4      194.76      192.48     71.85 o 
  -6  14   4       19.43        6.17     20.45 o 
  -5  14   4      928.19      970.81     95.58 o 
  -4  14   4     1732.33     1895.95     77.10 o 
  -3  14   4      105.41      123.46     18.01 o 
  -2  14   4       30.27       52.61     32.74 o 
  -1  14   4     5439.17     5691.90    165.42 o 
   0  14   4      426.86      357.50     45.70 o 
   1  14   4      508.20      516.03     59.01 o 
   2  14   4      650.23      708.41     42.92 o 
   3  14   4     1725.84     1699.09     79.28 o 
   4  14   4      171.48      107.51     22.22 o 
   5  14   4      758.81      652.81     78.17 o 
  -5  15   4       12.44       -4.39     25.54 o 
  -4  15   4     1784.54     1758.61     71.17 o 
  -3  15   4      194.11      207.66     29.89 o 
  -2  15   4     3757.00     3743.19    130.88 o 
  -1  15   4      793.06      854.55     65.20 o 
   0  15   4      838.45      791.67     78.69 o 
   1  15   4     1518.24     1559.64     57.05 o 
   2  15   4     5273.11     5451.92    100.66 o 
   3  15   4      433.32      452.09     68.54 o 
   4  15   4      636.27      592.88     85.75 o 
   5  15   4      617.14      598.58     70.13 o 
  -5  16   4       10.09        4.61     16.61 o 
  -4  16   4       12.79       23.20     20.12 o 
  -3  16   4     1567.19     1666.80    107.59 o 
  -2  16   4     2642.72     2731.09    112.03 o 
  -1  16   4      515.86      475.07     97.41 o 
   0  16   4      141.68      165.19     27.70 o 
   1  16   4      385.18      380.50     38.80 o 
   2  16   4      122.48      101.20     13.78 o 
   3  16   4       99.62      122.05     23.33 o 
   4  16   4       64.46       60.17     14.15 o 
   5  16   4        1.31        4.64     19.70 o 
  -4  17   4       49.58        0.94     24.71 o 
  -3  17   4       69.75       68.09     16.51 o 
  -2  17   4      400.64      358.01     45.51 o 
  -1  17   4        0.13       15.58     16.28 o 
   0  17   4      799.28      762.84    147.55 o 
   1  17   4      116.70       82.56     19.33 o 
   2  17   4       83.11       60.74     13.60 o 
   3  17   4       37.99       41.56     13.09 o 
   4  17   4       38.61       38.35     17.76 o 
  -4  18   4       29.20       37.40     17.64 o 
  -3  18   4     1931.52     2011.27    110.43 o 
  -2  18   4     1158.73     1180.79    142.11 o 
  -1  18   4      291.77      169.26     36.35 o 
   0  18   4      140.64      125.27     32.26 o 
   1  18   4     1617.12     1491.69    198.77 o 
   2  18   4       58.23       42.19     11.73 o 
   3  18   4      779.55      716.89     66.38 o 
  -3  19   4       55.21       59.18     22.26 o 
  -2  19   4      788.46      801.09     84.83 o 
  -1  19   4      410.39      399.51     80.27 o 
   0  19   4       20.16       25.47     21.00 o 
   1  19   4      498.94      465.59    101.81 o 
   2  19   4     1562.52     1716.99     85.83 o 
   3  19   4        6.15       27.05     19.29 o 
  -2  20   4       36.05       42.75     71.06 o 
  -1  20   4        0.98       29.06     20.81 o 
   0  20   4      244.52      254.14     58.74 o 
   1  20   4      263.33      215.40     43.04 o 
  -8   1   5      922.30      703.28    187.25 o 
  -7   1   5     1345.13     1423.87    225.95 o 
  -6   1   5       21.16       35.76     11.97 o 
  -5   1   5        0.24        0.07     11.84 o 
  -4   1   5     7486.69     7578.93    231.82 o 
  -3   1   5     1861.77     1855.63     36.37 o 
  -2   1   5     9931.81     9843.68     95.69 o 
  -1   1   5      669.74      659.68     11.79 o 
   0   1   5    27796.91    27930.81    106.98 o 
   1   1   5    16550.28    16689.13     89.13 o 
   2   1   5    25485.86    26284.36    181.03 o 
   3   1   5      198.07      236.73     18.67 o 
   4   1   5      129.55      166.08     20.20 o 
   5   1   5     4438.74     4663.30     91.67 o 
   6   1   5     1395.43     1482.87     68.69 o 
   7   1   5        0.00       -3.68     13.51 o 
  -8   2   5      128.38      112.19     39.56 o 
  -7   2   5      612.50      515.62    100.74 o 
  -6   2   5     1404.56     1368.16     60.79 o 
  -5   2   5       45.76       49.80     11.42 o 
  -4   2   5     2911.74     2864.81     70.13 o 
  -3   2   5    38406.80    38737.53    292.39 o 
  -2   2   5      580.34      583.16     18.75 o 
  -1   2   5    16005.65    15664.22    130.05 o 
   0   2   5    10464.52    10555.45     70.45 o 
   1   2   5    26561.83    26850.63    111.22 o 
   2   2   5     1547.90     1439.92     29.72 o 
   3   2   5     1082.70     1046.62     25.76 o 
   4   2   5    13377.07    13885.11    279.21 o 
   5   2   5      852.84     1176.57    230.96 o 
   6   2   5     2517.31     2684.25     87.35 o 
   7   2   5      251.09      230.38     44.55 o 
  -8   3   5      141.41       96.35     29.81 o 
  -7   3   5      522.74      416.71     76.80 o 
  -6   3   5      918.44      803.52     62.96 o 
  -5   3   5     1429.37     1458.36     45.52 o 
  -4   3   5     1339.29     1240.38     71.54 o 
  -3   3   5      189.60      264.25     32.44 o 
  -2   3   5     6623.82     6375.55     84.89 o 
  -1   3   5      824.62      807.65     22.76 o 
   0   3   5    20475.27    20423.79     83.59 o 
   1   3   5     5914.06     5882.70     98.20 o 
   2   3   5        7.30       15.82      7.70 o 
   3   3   5      142.42      116.34     13.11 o 
   4   3   5     1314.41     1319.72     47.69 o 
   5   3   5      373.93      376.54     51.34 o 
   6   3   5      199.24      198.87     35.03 o 
   7   3   5      245.92      213.86     32.97 o 
  -8   4   5       26.48       15.93     12.76 o 
  -7   4   5      833.21      804.71     63.16 o 
  -6   4   5      534.83      563.94     48.36 o 
  -5   4   5        2.16       23.26     15.78 o 
  -4   4   5     1269.82     1297.78     65.13 o 
  -3   4   5     9866.50    10056.20    117.04 o 
  -2   4   5    13663.46    14079.43    118.33 o 
  -1   4   5     4625.63     4489.90     55.91 o 
   0   4   5     8638.11     8471.87     68.91 o 
   1   4   5     8012.75     7585.86    102.69 o 
   2   4   5     2551.08     2558.56     42.59 o 
   3   4   5      827.73      825.01     23.40 o 
   4   4   5      922.55      868.57     26.22 o 
   5   4   5      280.45      278.20     38.42 o 
   6   4   5       13.40       21.27     12.26 o 
   7   4   5       30.79       27.24     12.32 o 
  -8   5   5      342.10      333.94     48.08 o 
  -7   5   5      725.68      818.37    106.39 o 
  -6   5   5      487.01      421.09     68.84 o 
  -5   5   5     1907.91     1862.45     67.69 o 
  -4   5   5     4557.85     4820.54    121.72 o 
  -3   5   5      319.04      308.20     24.54 o 
  -2   5   5    13337.67    14063.66    126.30 o 
  -1   5   5      485.61      536.69     22.71 o 
   0   5   5     9082.62     9197.09     58.16 o 
   1   5   5     7691.01     7718.82     79.78 o 
   2   5   5    14676.93    15205.47    202.76 o 
   3   5   5     1855.38     1863.88     35.17 o 
   4   5   5     1576.59     1681.17     38.24 o 
   5   5   5     2391.92     2201.49     71.46 o 
   6   5   5      507.57      449.12     48.82 o 
   7   5   5       85.31       62.05     29.02 o 
  -8   6   5      407.93      373.15     50.64 o 
  -7   6   5       23.89       15.23     11.13 o 
  -6   6   5        0.21        4.13     11.34 o 
  -5   6   5     1589.70     1608.67     51.02 o 
  -4   6   5      421.63      441.06     36.53 o 
  -3   6   5     1063.37     1138.53     32.59 o 
  -2   6   5     6509.38     6380.38     72.03 o 
  -1   6   5    44313.14    44179.73    288.74 o 
   0   6   5      783.00      744.55     23.02 o 
   1   6   5     2117.96     2108.60     37.37 o 
   2   6   5     5990.44     5800.33     64.89 o 
   3   6   5     3122.80     3069.46     56.30 o 
   5   6   5      289.42      263.83     27.11 o 
   6   6   5     1855.41     1823.41     74.02 o 
   7   6   5      282.76      238.57     50.40 o 
  -8   7   5        0.94        7.72     17.73 o 
  -7   7   5       60.46       31.57     17.41 o 
  -6   7   5      839.09      771.29     65.12 o 
  -5   7   5     1042.54     1002.42     47.78 o 
  -4   7   5      145.84      154.51     21.31 o 
  -3   7   5      171.53      184.06     22.97 o 
  -2   7   5     3805.85     3482.27     51.52 o 
  -1   7   5      190.43      135.17     19.69 o 
   0   7   5     2334.88     2206.84     49.71 o 
   1   7   5     2454.29     2303.94     43.68 o 
   2   7   5      252.00      222.86     27.75 o 
   3   7   5     1036.96     1001.71     29.94 o 
   4   7   5     2403.94     2314.46     78.06 o 
   5   7   5      499.49      490.66     85.79 o 
   6   7   5       33.99       25.01     19.70 o 
   7   7   5      131.90      122.05     33.97 o 
  -7   8   5      348.35      260.63     47.87 o 
  -6   8   5      191.58      124.48     26.93 o 
  -5   8   5     1092.87     1168.42     47.96 o 
  -4   8   5     1066.87     1116.25     42.26 o 
  -3   8   5     1033.06      963.03     24.97 o 
  -2   8   5      546.98      578.28     36.59 o 
  -1   8   5     3825.76     3873.58     67.24 o 
   0   8   5      126.07      158.49     17.83 o 
   1   8   5     2645.88     2779.72     47.34 o 
   2   8   5      853.78      759.86     23.30 o 
   3   8   5     2426.59     2372.72     59.44 o 
   4   8   5        5.23       14.47      8.26 o 
   5   8   5       34.86       26.99     12.98 o 
   6   8   5        6.57       25.07     16.32 o 
   7   8   5        1.72        9.18     15.93 o 
  -7   9   5       52.90       64.85     24.40 o 
  -6   9   5     2078.77     2165.40     76.58 o 
  -5   9   5     1744.17     1856.75     77.91 o 
  -4   9   5     1990.11     1944.58     74.18 o 
  -3   9   5      261.29      317.89     40.55 o 
  -2   9   5     6228.09     6358.24     89.35 o 
  -1   9   5      924.60      882.69     28.66 o 
   0   9   5     6803.01     6816.92    171.33 o 
   1   9   5     3496.23     3437.27     55.00 o 
   2   9   5     2504.02     2476.60     43.49 o 
   3   9   5     7524.95     7797.47     97.22 o 
   4   9   5     3883.54     3873.88     66.58 o 
   5   9   5      586.93      475.48     90.37 o 
   6   9   5        6.24       21.50     32.40 o 
   7   9   5     1082.38      959.82    219.34 o 
  -7  10   5      191.00      128.23     26.04 o 
  -6  10   5       10.35       25.18     13.40 o 
  -5  10   5     2315.67     2336.87    103.48 o 
  -4  10   5      928.39     1016.78     77.69 o 
  -3  10   5      712.43      724.83     41.04 o 
  -2  10   5      342.49      355.45     73.23 o 
  -1  10   5     6933.10     7014.50     82.17 o 
   0  10   5      257.57      238.60     35.40 o 
   1  10   5      134.96      137.55     14.46 o 
   2  10   5     1938.13     1869.14     47.39 o 
   3  10   5     2942.16     2986.58     74.76 o 
   4  10   5      191.24      192.84     25.20 o 
   5  10   5      292.81      254.86     34.70 o 
   6  10   5      271.06      286.07     59.08 o 
  -7  11   5      240.40      222.00     46.85 o 
  -6  11   5      313.73      351.46     49.99 o 
  -5  11   5        5.78       37.87     16.29 o 
  -4  11   5        1.41        6.80     16.39 o 
  -3  11   5       26.00       12.76     17.58 o 
  -2  11   5      456.99      464.48     52.84 o 
  -1  11   5      650.86      619.56     36.58 o 
   0  11   5       92.35       91.03     17.62 o 
   1  11   5      333.50      289.27     20.56 o 
   2  11   5        1.34       19.76     11.78 o 
   3  11   5      101.91      118.83     18.80 o 
   4  11   5       75.15       84.54     13.57 o 
   5  11   5        1.26       13.39     11.96 o 
   6  11   5      209.54      200.00     41.78 o 
  -6  12   5        1.72       12.27      7.63 o 
  -5  12   5     3978.27     4492.32    127.04 o 
  -4  12   5     2277.76     2494.02    150.95 o 
  -3  12   5     1022.33      943.58     55.99 o 
  -2  12   5      554.02      609.41     46.49 o 
  -1  12   5     8480.20     8267.88    156.16 o 
   0  12   5      699.35      762.33     73.84 o 
   1  12   5      122.92      127.09     16.86 o 
   2  12   5     2300.81     2289.30     65.55 o 
   3  12   5     4076.91     4110.53     82.95 o 
   4  12   5        6.82        9.12      9.50 o 
   5  12   5       23.80       20.93     13.16 o 
   6  12   5      271.17      286.69     59.15 o 
  -6  13   5      603.44      438.75     98.04 o 
  -5  13   5      132.18      109.63     22.74 o 
  -4  13   5      630.84      610.64     94.11 o 
  -3  13   5       31.83       30.18     11.74 o 
  -2  13   5      226.48      300.16     62.76 o 
  -1  13   5     1787.65     1755.99    143.14 o 
   0  13   5     2170.78     2252.86     99.09 o 
   1  13   5     5118.70     5226.77     85.17 o 
   2  13   5     3151.07     3236.49     78.26 o 
   3  13   5     1989.78     2125.99     96.94 o 
   4  13   5     1351.04     1462.09     76.12 o 
   5  13   5      285.16      264.51     40.02 o 
   6  13   5        1.30       16.73     21.45 o 
  -6  14   5      611.91      499.51     95.24 o 
  -5  14   5        1.38       20.66     26.90 o 
  -4  14   5        7.04       31.64     17.56 o 
  -3  14   5     2493.65     2584.93     76.99 o 
  -2  14   5     2320.57     2356.89    157.12 o 
  -1  14   5        8.65       12.26     20.26 o 
   0  14   5       73.62       56.32     15.61 o 
   1  14   5     1748.82     1765.85     63.51 o 
   2  14   5      708.46      737.59     58.62 o 
   3  14   5        8.34       22.68     11.58 o 
   4  14   5      114.51      132.56     18.56 o 
   5  14   5      293.42      248.82     53.84 o 
  -5  15   5       92.08       66.02     19.54 o 
  -4  15   5       90.65       70.01     24.07 o 
  -3  15   5        4.44        1.69     21.30 o 
  -2  15   5      388.18      389.72     56.53 o 
  -1  15   5        2.92       41.95    116.87 o 
   0  15   5      830.23      741.43     73.84 o 
   1  15   5       14.88       12.19     10.24 o 
   2  15   5       67.17       68.27     17.35 o 
   3  15   5      228.19      216.51     33.05 o 
   4  15   5      396.61      367.24     39.88 o 
   5  15   5       20.17        4.16     19.15 o 
  -5  16   5      517.49      435.97    100.42 o 
  -4  16   5      122.39      118.33     29.97 o 
  -3  16   5     1944.81     1898.65    101.94 o 
  -2  16   5       80.65       98.92     30.73 o 
  -1  16   5      701.89      623.04    144.87 o 
   0  16   5      587.74      555.37    126.60 o 
   1  16   5     2519.17     2489.11     70.02 o 
   2  16   5        5.68       10.06     13.03 o 
   3  16   5      299.63      252.64     35.87 o 
   4  16   5      285.81      310.46     38.20 o 
  -4  17   5      701.84      793.42    118.02 o 
  -3  17   5       60.52       45.25     16.10 o 
  -2  17   5       84.27      101.44     25.26 o 
  -1  17   5      194.21      151.32     32.09 o 
   0  17   5      257.37      286.32     50.86 o 
   1  17   5     1362.08     1451.57     70.33 o 
   2  17   5     1166.67     1213.66     99.39 o 
   3  17   5       13.82       19.50      9.67 o 
   4  17   5        0.60       12.71     12.64 o 
  -4  18   5      204.96      228.69     40.13 o 
  -3  18   5      115.07       85.72     25.01 o 
  -2  18   5      440.43      390.56     75.37 o 
  -1  18   5       55.04       29.60     19.20 o 
   0  18   5      117.36       62.53     16.73 o 
   1  18   5      776.01     1164.57    216.45 o 
   2  18   5       53.47       32.14     12.34 o 
   3  18   5      134.99       91.39     20.96 o 
  -3  19   5        7.82       29.82     19.67 o 
  -2  19   5      586.52      557.38    125.76 o 
  -1  19   5       20.76        1.88     30.85 o 
   0  19   5      389.70      305.69     72.40 o 
   1  19   5       17.57       34.33     16.83 o 
   2  19   5      513.64      382.98     85.52 o 
  -2  20   5      129.39       87.08     29.10 o 
  -1  20   5      115.35      178.57     46.45 o 
   0  20   5     1004.84      741.68    205.83 o 
   1  20   5     1894.10     2040.32    118.55 o 
  -8   0   6      276.74      265.58     55.71 o 
  -7   0   6       91.24      125.51     30.47 o 
  -6   0   6       99.62      128.24     37.52 o 
  -5   0   6       41.47       39.79     16.14 o 
  -4   0   6     7421.18     8200.74    169.17 o 
  -3   0   6    17752.76    17046.56    262.40 o 
  -2   0   6      143.71      265.81     77.76 o 
  -1   0   6      855.91      906.67     28.21 o 
   0   0   6    21644.22    21353.79    151.04 o 
   1   0   6    18564.82    18839.94     94.72 o 
   2   0   6     6718.59     6865.03    131.88 o 
   3   0   6     1880.22     1951.30     56.66 o 
   4   0   6    19366.43    21636.87    468.75 o 
   5   0   6     2160.49     2066.76     94.51 o 
   6   0   6      473.26      536.20    109.98 o 
   7   0   6      547.18      468.63    107.78 o 
  -8   1   6      237.65      205.82     51.26 o 
  -7   1   6      263.33      287.04     64.93 o 
  -6   1   6      465.59      534.26    116.65 o 
  -5   1   6      875.67      876.57     64.14 o 
  -4   1   6    13960.65    14205.12    219.70 o 
  -3   1   6      534.84      471.89     24.80 o 
  -2   1   6    11186.06    11451.48    125.29 o 
  -1   1   6      862.19      780.19     19.48 o 
   0   1   6     1796.61     1661.27     26.78 o 
   1   1   6      334.05      279.69     16.27 o 
   2   1   6      325.32      301.31     42.13 o 
   3   1   6     3267.13     3197.90     50.02 o 
   4   1   6     1409.53     1386.16     58.48 o 
   5   1   6      658.22      609.31     41.74 o 
   6   1   6      145.45      173.55     27.36 o 
   7   1   6       10.90       25.74     12.96 o 
  -8   2   6        7.45       21.70     14.63 o 
  -7   2   6      155.71      117.41     32.87 o 
  -6   2   6       45.50       27.21     11.27 o 
  -5   2   6      171.00      172.50     35.13 o 
  -4   2   6        9.85       28.03      8.71 o 
  -3   2   6     2005.18     1881.31     48.65 o 
  -2   2   6      760.30      673.56     24.37 o 
  -1   2   6     1235.49     1167.71     36.69 o 
   0   2   6     3865.80     3715.31     36.90 o 
   1   2   6    10108.38    10264.24     55.01 o 
   2   2   6     4172.56     3979.67     38.47 o 
   3   2   6       87.59       99.25     17.21 o 
   4   2   6      428.51      382.57     40.28 o 
   5   2   6      420.16      461.57     63.71 o 
   6   2   6      122.29      112.24     25.77 o 
   7   2   6       14.68       20.06      7.92 o 
  -8   3   6      860.00      748.98    117.77 o 
  -7   3   6     1518.36     1679.48    116.83 o 
  -6   3   6       34.89       19.60     12.08 o 
  -5   3   6     1322.95     1337.72    105.73 o 
  -4   3   6    11265.33    11446.65    164.01 o 
  -3   3   6       34.09        6.45     10.20 o 
  -2   3   6     4937.45     5372.95     86.81 o 
  -1   3   6     9658.99     9414.09     83.01 o 
   0   3   6    16379.83    16332.41     83.77 o 
   1   3   6     1336.98     1233.47     25.78 o 
   2   3   6      265.78      234.39     18.83 o 
   3   3   6     3038.54     2961.81     42.58 o 
   4   3   6       21.46       37.81     12.69 o 
   5   3   6     3755.72     3776.36    116.84 o 
   6   3   6      285.26      270.27     43.83 o 
   7   3   6      185.91      135.35     23.93 o 
  -8   4   6      143.17      102.23     28.12 o 
  -7   4   6       50.40       49.63     13.55 o 
  -6   4   6       97.33       85.58     20.87 o 
  -5   4   6     3573.20     3674.79    178.61 o 
  -4   4   6       99.20      116.64     18.06 o 
  -3   4   6    12120.49    12609.37     97.66 o 
  -2   4   6      675.12      575.05     25.53 o 
  -1   4   6     2280.90     1953.55     41.48 o 
   0   4   6     8699.09     8868.48     64.32 o 
   1   4   6      290.09      312.92     18.31 o 
   2   4   6    25439.76    25819.38    116.96 o 
   3   4   6     1081.51     1021.42     21.97 o 
   4   4   6     5873.32     6161.79    106.22 o 
   5   4   6      216.22      166.65     24.16 o 
   6   4   6     1265.73     1355.17     77.38 o 
   7   4   6      139.78      104.64     28.72 o 
  -8   5   6       19.10       13.11     19.55 o 
  -7   5   6      230.41      243.22     28.95 o 
  -6   5   6     1532.99     1528.15     69.97 o 
  -5   5   6       40.64       19.80     27.92 o 
  -4   5   6      282.09      306.70     34.92 o 
  -3   5   6     3050.98     3115.48     73.40 o 
  -2   5   6    18722.39    19182.08    210.96 o 
  -1   5   6     3297.29     3301.27     52.76 o 
   0   5   6      944.38      988.83     21.24 o 
   1   5   6      416.62      407.93     25.61 o 
   2   5   6     1350.05     1286.62     28.07 o 
   3   5   6     2237.17     2156.44     36.42 o 
   4   5   6     2569.53     2544.60     53.91 o 
   5   5   6       68.47       54.75     14.70 o 
   6   5   6       65.91       64.49     16.12 o 
   7   5   6       45.67       44.61     20.35 o 
  -8   6   6       51.62       47.25     17.70 o 
  -7   6   6      985.26     1001.87    127.40 o 
  -6   6   6      187.12      209.70     41.16 o 
  -5   6   6     2320.25     2321.63     65.09 o 
  -4   6   6      290.37      338.20     62.42 o 
  -3   6   6     5502.28     5616.41     73.56 o 
  -2   6   6      398.69      487.24     36.97 o 
  -1   6   6      855.43      839.46     29.11 o 
   0   6   6    10069.69    10113.18     78.27 o 
   1   6   6    13745.07    14121.80    100.87 o 
   2   6   6      462.97      445.01     21.11 o 
   3   6   6      166.97      161.62     16.95 o 
   4   6   6      333.70      338.52     30.15 o 
   5   6   6      186.95      209.48     27.88 o 
   6   6   6       38.27       31.04     13.15 o 
   7   6   6       10.46       20.16     26.94 o 
  -7   7   6        6.97       22.48     15.97 o 
  -6   7   6     1885.31     1993.76     75.09 o 
  -5   7   6        5.24       10.44      8.88 o 
  -4   7   6     1034.89     1085.33     39.39 o 
  -3   7   6     2290.35     2261.04     68.63 o 
  -2   7   6     7304.06     7364.41     83.31 o 
  -1   7   6     2662.95     2557.12     49.61 o 
   0   7   6     9401.30     9833.18     79.42 o 
   1   7   6     8915.78     8958.99     83.77 o 
   3   7   6     5992.97     6020.94    111.25 o 
   4   7   6      566.03      575.27     45.70 o 
   5   7   6     1964.09     1950.93     73.84 o 
   6   7   6      122.19      143.50     38.08 o 
   7   7   6     1050.60     1138.11    165.31 o 
  -7   8   6      120.92      182.98     34.31 o 
  -6   8   6        3.16       15.73     10.14 o 
  -5   8   6     2901.41     2848.53     88.41 o 
  -4   8   6     1492.13     1470.79     33.75 o 
  -3   8   6      534.15      482.57     52.65 o 
  -2   8   6     5206.92     5018.96     87.33 o 
  -1   8   6    11154.65    10874.00     98.12 o 
   0   8   6      530.62      447.90     20.40 o 
   1   8   6      173.89      183.51     20.16 o 
   2   8   6    11543.53    11817.54    143.82 o 
   3   8   6     4974.94     5072.69     70.66 o 
   4   8   6       19.14       16.07      6.25 o 
   5   8   6      284.76      199.57     34.46 o 
   6   8   6     1017.63     1091.73    141.55 o 
   7   8   6       10.54       49.06     23.31 o 
  -7   9   6        3.04        9.39     19.53 o 
  -6   9   6       52.30       65.41     13.92 o 
  -5   9   6       61.01       43.24     15.20 o 
  -4   9   6        0.63       12.68     17.65 o 
  -3   9   6       14.41        0.37     19.08 o 
  -2   9   6     2265.88     2269.27     69.19 o 
  -1   9   6     1632.45     1584.56     41.94 o 
   0   9   6      110.09      135.69     14.34 o 
   1   9   6        5.25       13.53     12.52 o 
   2   9   6        8.41        8.78      7.35 o 
   3   9   6      403.36      387.69     43.45 o 
   4   9   6      222.72      181.21     19.58 o 
   5   9   6        0.39        2.96     16.56 o 
   6   9   6       60.80       56.85     28.89 o 
  -7  10   6     1044.24      852.45     81.26 o 
  -6  10   6      130.30      130.77     23.03 o 
  -5  10   6     3221.67     3458.48     98.42 o 
  -4  10   6     1858.97     1916.13     62.38 o 
  -3  10   6      357.19      349.30     56.70 o 
  -2  10   6     3918.41     3967.13    103.81 o 
  -1  10   6    11310.12    11553.17    146.92 o 
   0  10   6       12.51       27.95     12.60 o 
   1  10   6     1081.96     1095.38     38.16 o 
   2  10   6     4752.55     4760.32     70.14 o 
   3  10   6     2562.54     2550.00     52.40 o 
   4  10   6        0.20        0.03      7.17 o 
   5  10   6       49.01       25.18     26.92 o 
   6  10   6      645.99      465.41    137.37 o 
  -7  11   6       23.79       28.79     11.41 o 
  -6  11   6     1468.61     1557.16    142.36 o 
  -5  11   6     1089.94     1170.74    103.37 o 
  -4  11   6        0.54       23.44     15.01 o 
  -3  11   6     1163.72     1242.96     73.92 o 
  -2  11   6     3254.32     3449.06    108.12 o 
  -1  11   6     2139.64     2188.92     60.87 o 
   0  11   6     3755.10     3923.12     62.21 o 
   1  11   6     2756.82     2703.41     48.63 o 
   2  11   6      992.19      985.92     39.15 o 
   3  11   6     2371.63     2331.94     79.29 o 
   4  11   6       89.86      100.95     14.63 o 
   5  11   6     1076.91      939.67    105.43 o 
   6  11   6      290.97      373.92     85.11 o 
  -6  12   6       87.67       91.55     23.09 o 
  -5  12   6      308.68      283.24     39.67 o 
  -4  12   6        0.48       32.23     18.65 o 
  -3  12   6      945.32     1048.46     52.12 o 
  -2  12   6      147.89      170.35     46.73 o 
  -1  12   6     2173.50     2186.61     78.54 o 
   0  12   6      441.80      392.11     55.03 o 
   1  12   6     3791.13     3729.43     61.40 o 
   2  12   6       60.31       38.48     12.53 o 
   3  12   6      501.48      461.65     52.12 o 
   4  12   6      294.02      269.66     33.95 o 
   5  12   6       48.78       29.68     14.66 o 
   6  12   6       21.06       20.10     19.76 o 
  -6  13   6      447.47      405.34     54.67 o 
  -5  13   6      564.29      641.30     44.34 o 
  -4  13   6      658.44      592.21     45.47 o 
  -3  13   6     1204.97     1293.72     60.95 o 
  -2  13   6      980.95     1102.42    189.78 o 
  -1  13   6       25.48       11.53     10.42 o 
   0  13   6       11.15        9.14      7.98 o 
   1  13   6      225.71      218.88     21.71 o 
   2  13   6      221.43      260.94     33.21 o 
   3  13   6      127.51      141.63     19.17 o 
   4  13   6       18.39       15.68     12.80 o 
   5  13   6        9.32       24.70     20.86 o 
  -6  14   6        6.68       31.42     16.39 o 
  -5  14   6     1108.18     1208.62    126.07 o 
  -4  14   6      114.92      137.80     36.34 o 
  -3  14   6      386.31      365.70     49.54 o 
  -2  14   6     1135.58     1244.25    122.44 o 
  -1  14   6     4416.29     4655.62    121.37 o 
   0  14   6      356.27      323.42     41.09 o 
   1  14   6     2150.20     2180.84     66.39 o 
   2  14   6     2954.34     3045.82    112.16 o 
   3  14   6     1071.65     1008.82     57.84 o 
   4  14   6      408.69      376.08     48.98 o 
   5  14   6        0.75       11.52     17.97 o 
  -5  15   6        1.12       10.50     14.79 o 
  -4  15   6      766.38      842.91     83.35 o 
  -3  15   6        2.10        8.14     16.62 o 
  -2  15   6      318.57      289.95     68.05 o 
  -1  15   6     2559.48     2772.74    122.83 o 
   0  15   6     2123.78     2128.51     90.29 o 
   1  15   6      662.91      644.60     47.15 o 
   2  15   6      327.24      308.80     42.63 o 
   3  15   6      672.41      585.93     82.53 o 
   4  15   6        0.87       18.65     10.66 o 
   5  15   6      826.04      715.52    151.22 o 
  -5  16   6       67.31       72.30     25.85 o 
  -4  16   6        4.03       24.39     12.69 o 
  -3  16   6      999.92      956.46     67.98 o 
  -2  16   6      990.76     1083.95     78.17 o 
  -1  16   6      104.92      160.53     57.75 o 
   0  16   6     1297.77     1357.95     84.25 o 
   1  16   6     2847.81     2813.80     76.16 o 
   2  16   6      534.74      486.80     59.86 o 
   3  16   6       14.43       28.43     11.42 o 
   4  16   6      119.38      123.24     58.21 o 
  -4  17   6      340.28      359.06     68.82 o 
  -3  17   6       25.00       22.56     17.61 o 
  -2  17   6      753.45      667.71     98.13 o 
  -1  17   6        1.77       25.08     17.85 o 
   0  17   6      244.54      235.46     60.94 o 
   1  17   6       69.34       72.96     21.22 o 
   2  17   6       17.08        9.73      9.68 o 
   3  17   6      641.35      507.88     86.79 o 
   4  17   6       51.33       26.87     14.19 o 
  -4  18   6       20.79       38.96     11.06 o 
  -3  18   6     1080.01     1176.87    201.77 o 
  -2  18   6       24.61       22.08     30.22 o 
  -1  18   6       14.97       -3.00     27.41 o 
   0  18   6     1596.26     1705.19     90.50 o 
   1  18   6     1585.57     1594.78     95.17 o 
   2  18   6       87.68       65.73     23.20 o 
   3  18   6       15.56       28.55     10.23 o 
  -3  19   6       28.35       29.43     18.02 o 
  -2  19   6       66.28       87.41     24.72 o 
  -1  19   6      306.87      356.47     53.58 o 
   0  19   6      472.66      414.48     75.10 o 
   1  19   6       88.88      118.32     30.56 o 
   2  19   6      160.64      127.68     27.69 o 
  -1  20   6      182.84      214.73     42.82 o 
   0  20   6       41.97       32.93     18.75 o 
  -8   1   7      644.60      556.71    141.19 o 
  -7   1   7        9.05       29.60     16.10 o 
  -6   1   7      507.73      452.66     92.56 o 
  -5   1   7     5367.81     5456.46    153.37 o 
  -4   1   7    19776.73    20629.82    185.51 o 
  -3   1   7       64.55       31.14     20.58 o 
  -2   1   7     1071.47     1196.74     44.86 o 
  -1   1   7    18615.81    18588.96    101.07 o 
   0   1   7    10842.65    10590.02     68.73 o 
   1   1   7     6721.14     7092.17     72.30 o 
   2   1   7     4119.29     4412.55     55.30 o 
   3   1   7     7912.00     7840.31     92.00 o 
   4   1   7      297.17      275.25     40.24 o 
   5   1   7      972.96      922.57     50.37 o 
   6   1   7       71.84       73.68     26.83 o 
   7   1   7      182.20      124.99     31.82 o 
  -8   2   7       63.03       89.81     30.15 o 
  -7   2   7       41.44       54.97     21.33 o 
  -6   2   7      406.15      334.51     55.55 o 
  -5   2   7     3316.17     3345.52     80.54 o 
  -4   2   7       97.60      125.01     18.98 o 
  -3   2   7     4168.61     4117.83     62.82 o 
  -2   2   7      481.30      554.48     18.45 o 
  -1   2   7      379.58      353.00     16.42 o 
   0   2   7    21559.90    21231.98    128.15 o 
   1   2   7     2005.90     1958.50     24.22 o 
   2   2   7     4703.20     4467.80    151.01 o 
   3   2   7      550.32      460.85     33.30 o 
   4   2   7     8622.02     9587.72    125.62 o 
   5   2   7       14.99        8.02     15.63 o 
   6   2   7      502.77      419.16     49.93 o 
   7   2   7      588.52      479.00     96.04 o 
  -8   3   7        6.39       18.14     26.38 o 
  -7   3   7      423.14      422.25     95.98 o 
  -6   3   7     2946.26     3119.21    262.51 o 
  -5   3   7      248.60      204.72     27.59 o 
  -4   3   7     2233.63     2005.63     49.90 o 
  -3   3   7      853.27      827.53     37.82 o 
  -2   3   7     8466.90     8378.27     72.74 o 
  -1   3   7      156.27      154.84     15.16 o 
   0   3   7      515.01      555.10     20.75 o 
   1   3   7    16509.87    16883.82    162.13 o 
   2   3   7     6877.05     6941.96    110.94 o 
   3   3   7     1522.51     1450.00     49.59 o 
   4   3   7       63.55       78.22     17.02 o 
   5   3   7      261.90      284.33     35.89 o 
   6   3   7        6.26       -1.87     17.79 o 
   7   3   7      137.48      110.26     31.21 o 
  -8   4   7       46.96       51.39     23.84 o 
  -7   4   7       11.58       11.77     16.47 o 
  -6   4   7       39.54       22.98     12.97 o 
  -5   4   7      382.52      423.80     41.56 o 
  -4   4   7      641.35      652.58     47.09 o 
  -3   4   7     2292.18     2226.87     38.59 o 
  -2   4   7        1.43       29.18      7.46 o 
  -1   4   7      336.73      391.72     24.24 o 
   0   4   7     7957.57     7606.28     71.61 o 
   1   4   7     7613.27     7384.81     69.43 o 
   2   4   7      465.36      522.23     23.70 o 
   3   4   7      797.22      707.57     44.51 o 
   4   4   7     3472.27     3738.28    135.72 o 
   5   4   7      353.93      426.36     68.08 o 
   6   4   7       10.28        8.02     10.84 o 
   7   4   7      103.40       80.73     18.49 o 
  -8   5   7      470.61      408.21     68.90 o 
  -7   5   7       30.88       15.83     19.97 o 
  -6   5   7      361.44      373.33     43.40 o 
  -5   5   7      586.92      553.06     74.24 o 
  -4   5   7     2250.35     2257.21     54.45 o 
  -3   5   7     1060.93      961.02     32.79 o 
  -2   5   7     2319.26     2349.80     53.60 o 
  -1   5   7    11265.17    11319.09    133.51 o 
   0   5   7     2570.98     2400.40     35.01 o 
   1   5   7     2818.96     2611.89     37.35 o 
   2   5   7        0.68       11.42      5.45 o 
   3   5   7     5174.72     5003.43    103.87 o 
   4   5   7      310.91      300.43     33.24 o 
   5   5   7     2301.30     2449.80    135.54 o 
   6   5   7       34.50       60.38     21.79 o 
   7   5   7      199.41      209.65     57.06 o 
  -8   6   7       19.39       19.93     18.99 o 
  -7   6   7      428.29      384.43     92.64 o 
  -6   6   7        2.00       34.48     16.16 o 
  -5   6   7     1878.17     1982.03     70.24 o 
  -4   6   7      730.63      716.06     36.07 o 
  -3   6   7     2056.42     1942.63     38.33 o 
  -2   6   7     2962.95     2960.31     59.16 o 
  -1   6   7     4955.00     5077.81     82.30 o 
   0   6   7     2439.00     2443.53     38.42 o 
   1   6   7        3.90       -0.59      6.30 o 
   2   6   7    13837.15    14139.61     99.75 o 
   3   6   7     2426.92     2400.92     42.55 o 
   4   6   7      259.19      248.28     26.14 o 
   5   6   7     1138.84     1120.49     53.47 o 
   6   6   7     1567.87     1704.23    189.67 o 
   7   6   7       23.85       28.91     16.86 o 
  -7   7   7      615.16      714.11     63.38 o 
  -6   7   7     2131.18     1921.32     87.45 o 
  -5   7   7      479.95      516.18     90.91 o 
  -4   7   7      594.70      540.51     43.16 o 
  -3   7   7     1321.61     1328.33     50.30 o 
  -2   7   7     8505.22     8580.74    101.08 o 
  -1   7   7     1121.41     1028.82     31.55 o 
   0   7   7      295.80      279.38     34.72 o 
   1   7   7     4629.63     4379.22     95.60 o 
   2   7   7     2738.87     2562.69     50.03 o 
   3   7   7      111.94      131.61     15.41 o 
   4   7   7      479.37      467.18     40.66 o 
   5   7   7       18.54       16.72     10.55 o 
   6   7   7       23.55       29.77     19.88 o 
   7   7   7       59.22       41.20     30.23 o 
  -7   8   7      555.62      630.71     65.66 o 
  -6   8   7        9.01       21.39     12.14 o 
  -5   8   7      465.26      520.52     78.42 o 
  -4   8   7     2013.32     1877.22     61.25 o 
  -3   8   7     1965.72     1974.06     44.29 o 
  -2   8   7     4129.70     4187.92     65.45 o 
  -1   8   7     9014.73     9406.17    107.65 o 
   0   8   7      301.34      286.88     40.06 o 
   1   8   7     2233.53     2103.13     40.40 o 
   2   8   7      706.44      741.24     30.92 o 
   3   8   7        1.33       21.11     11.53 o 
   4   8   7     1678.46     1667.07     65.26 o 
   5   8   7        8.80       33.69     28.66 o 
   6   8   7      630.40      519.26     69.18 o 
  -7   9   7       23.82       19.59     18.58 o 
  -6   9   7     1383.56     1457.67    120.44 o 
  -5   9   7      510.13      506.90     52.82 o 
  -4   9   7      351.04      324.80     43.80 o 
  -3   9   7     8065.10     8018.73     89.56 o 
  -2   9   7     7710.86     7577.44    125.22 o 
  -1   9   7     1857.71     1846.11     53.28 o 
   0   9   7      464.43      481.17     25.05 o 
   1   9   7    11260.18    11673.50    124.10 o 
   2   9   7      522.19      574.34     56.22 o 
   3   9   7     1890.47     1799.03     44.19 o 
   4   9   7      633.39      656.33     41.11 o 
   5   9   7     1355.55     1496.41     87.68 o 
   6   9   7      316.76      335.06     77.97 o 
  -7  10   7      179.91      198.34     82.99 o 
  -6  10   7        6.37       14.09     16.60 o 
  -5  10   7      886.36      753.38     94.09 o 
  -4  10   7      714.49      608.96     56.53 o 
  -3  10   7     3068.84     3141.12     67.83 o 
  -2  10   7     1437.74     1385.11     79.29 o 
  -1  10   7     3957.33     4075.02     74.72 o 
   0  10   7     1072.57     1180.33     39.27 o 
   1  10   7       60.87       45.78     10.43 o 
   2  10   7     8237.55     8809.33    117.57 o 
   3  10   7      589.32      587.70     38.29 o 
   4  10   7      408.86      357.55     64.24 o 
   5  10   7      150.25      167.27     44.33 o 
   6  10   7      695.17      558.13    149.88 o 
  -7  11   7       44.40       50.66     33.02 o 
  -6  11   7      148.81      109.65     25.57 o 
  -5  11   7      341.86      319.03     57.63 o 
  -4  11   7      887.33      833.11     63.48 o 
  -3  11   7     1502.91     1676.82     66.80 o 
  -2  11   7      990.47      948.16     35.21 o 
  -1  11   7      261.83      257.38     32.76 o 
   0  11   7      532.85      558.56     28.39 o 
   1  11   7     1024.42     1127.38     52.21 o 
   2  11   7        7.23       10.41      6.58 o 
   3  11   7       58.96       38.46     10.35 o 
   4  11   7      720.96      611.42    119.75 o 
   5  11   7      196.65      262.20     45.03 o 
   6  11   7        3.50       33.74     21.62 o 
  -6  12   7       48.92       45.32     18.91 o 
  -5  12   7      369.49      404.02     53.53 o 
  -4  12   7      691.70      688.47     59.13 o 
  -3  12   7     1014.36      940.30     68.83 o 
  -2  12   7     3904.65     4281.06    139.04 o 
  -1  12   7     4760.50     4956.47     79.57 o 
   0  12   7      850.24      884.46     50.49 o 
   1  12   7        5.09       25.27     17.19 o 
   2  12   7     3852.50     4138.08     70.50 o 
   3  12   7      900.99      961.68     49.27 o 
   4  12   7      167.12      136.41     23.97 o 
   5  12   7      259.83      250.78     72.38 o 
  -6  13   7      134.39      112.10     26.60 o 
  -5  13   7       16.38       41.01     26.33 o 
  -4  13   7       94.68       85.28     13.88 o 
  -3  13   7     2382.94     2444.57     76.56 o 
  -2  13   7     1947.19     1892.39     97.66 o 
  -1  13   7     1128.84     1112.74     52.00 o 
   0  13   7      168.79      191.67     25.80 o 
   1  13   7     1749.05     1779.38     53.63 o 
   2  13   7        6.38        6.05     10.56 o 
   3  13   7     1284.63     1318.59     76.17 o 
   4  13   7      282.95      338.60     47.87 o 
   5  13   7      536.45      537.23     90.79 o 
  -6  14   7        9.44       16.39     22.78 o 
  -5  14   7      148.50      145.89     25.55 o 
  -4  14   7       85.78       93.12     21.99 o 
  -3  14   7      511.16      546.66     59.31 o 
  -2  14   7      405.46      409.27     64.40 o 
  -1  14   7      442.14      471.48    105.27 o 
   0  14   7     1272.60     1300.67     53.11 o 
   1  14   7     1747.37     1870.51     67.50 o 
   2  14   7      104.19      107.19     20.71 o 
   3  14   7      308.31      273.60     36.88 o 
   4  14   7      851.73      643.96    136.56 o 
   5  14   7      242.37      164.70     39.91 o 
  -5  15   7      195.06      185.96     34.98 o 
  -4  15   7       12.81       11.72     16.34 o 
  -3  15   7     1343.42     1352.06    124.73 o 
  -2  15   7     1446.41     1458.70     84.93 o 
  -1  15   7        1.47      -17.15     17.15 o 
   0  15   7       96.99      111.03     20.86 o 
   1  15   7     1150.33     1052.53     50.89 o 
   2  15   7      424.44      377.92     47.93 o 
   3  15   7        8.85       14.08     10.37 o 
   4  15   7       18.90       14.72     13.85 o 
  -5  16   7      236.20      209.65     51.85 o 
  -4  16   7      201.67      132.43     67.99 o 
  -3  16   7      600.55      564.81    121.92 o 
  -2  16   7      429.57      386.81     92.01 o 
  -1  16   7      424.43      376.69     88.58 o 
   0  16   7     1380.67     1359.14     67.02 o 
   1  16   7       71.59       62.95     13.96 o 
   2  16   7      571.25      589.69     61.33 o 
   3  16   7       59.17       41.58     15.05 o 
   4  16   7      851.27      842.04    133.41 o 
  -4  17   7      395.11      326.96     79.12 o 
  -3  17   7        1.54        5.14     20.89 o 
  -2  17   7       23.76       44.95     30.13 o 
  -1  17   7     2491.89     2692.64    125.53 o 
   0  17   7     1795.68     1881.76    117.22 o 
   1  17   7       20.41       85.72     53.89 o 
   2  17   7       74.60       47.67     14.96 o 
   3  17   7      648.92      511.40     83.37 o 
  -3  18   7      129.47      171.50     61.27 o 
  -2  18   7       68.54       59.35     42.29 o 
  -1  18   7      158.47      113.69     31.14 o 
   0  18   7       73.79      109.62     25.45 o 
   1  18   7      497.58      477.81     88.42 o 
   2  18   7      198.87      136.55     31.06 o 
  -2  19   7       23.71       30.09     48.77 o 
  -1  19   7      698.90      584.50    135.80 o 
   0  19   7      256.71      241.47     43.75 o 
   1  19   7       46.90       25.49     17.79 o 
  -8   0   8      105.97       86.40     32.74 o 
  -7   0   8      104.71      118.01     52.53 o 
  -6   0   8      790.39      792.88    236.70 o 
  -5   0   8     8199.44     8576.37    336.52 o 
  -4   0   8      886.94      863.37     87.31 o 
  -3   0   8      289.61      290.14     88.68 o 
  -2   0   8    20468.21    21309.05    333.11 o 
  -1   0   8       35.87       69.02     31.04 o 
   0   0   8    22465.19    22597.49    168.64 o 
   1   0   8      217.71      225.76     16.22 o 
   2   0   8     1297.33     1265.86     62.52 o 
   3   0   8     3494.94     3544.29     96.73 o 
   4   0   8     3079.96     3249.09    104.69 o 
   5   0   8      806.35      680.23    142.68 o 
   6   0   8        0.48        1.77     20.46 o 
   7   0   8     1386.93     1226.50    429.52 o 
  -8   1   8      286.90      238.35     46.54 o 
  -7   1   8      261.35      195.82     47.91 o 
  -6   1   8      377.28      420.40     78.99 o 
  -5   1   8     2004.05     2108.14    189.07 o 
  -4   1   8     2512.84     2550.67     85.33 o 
  -3   1   8     1763.28     1802.82     54.26 o 
  -2   1   8      179.24      231.05     36.15 o 
  -1   1   8    12988.16    12674.24    101.66 o 
   0   1   8     3001.61     2995.76     35.53 o 
   1   1   8     6872.81     6824.40     52.09 o 
   2   1   8      762.08      763.31     28.46 o 
   3   1   8     4907.08     5138.20     91.42 o 
   4   1   8       15.16       31.47     15.23 o 
   5   1   8      691.41      764.37     92.96 o 
   6   1   8      212.17      195.95     32.64 o 
   7   1   8      203.56      162.22     50.29 o 
  -8   2   8       96.32      144.84     42.52 o 
  -7   2   8      139.14      126.83     31.27 o 
  -6   2   8      350.88      361.75     77.80 o 
  -5   2   8      167.56      200.41     43.41 o 
  -4   2   8      114.31      105.65     29.01 o 
  -3   2   8        7.81       12.64     10.15 o 
  -2   2   8     1430.76     1360.67     22.57 o 
  -1   2   8     1009.43     1026.67     33.20 o 
   0   2   8       32.96       20.34     12.61 o 
   1   2   8       73.18       79.72     11.39 o 
   2   2   8     2185.62     2189.38     59.20 o 
   3   2   8     1346.67     1317.61     40.44 o 
   4   2   8      505.43      508.56     38.62 o 
   5   2   8      193.10      236.73     40.20 o 
   6   2   8       26.60       33.29     13.59 o 
   7   2   8       81.22       42.62     25.65 o 
  -8   3   8      255.39      260.34     49.37 o 
  -7   3   8       77.91       61.97     19.90 o 
  -6   3   8      367.13      407.67     84.85 o 
  -5   3   8     2232.94     2240.57     64.51 o 
  -4   3   8     9434.24     9435.88    130.75 o 
  -3   3   8        9.58        6.15     10.21 o 
  -2   3   8     1797.64     1843.58     73.86 o 
  -1   3   8    33199.47    33821.85    194.32 o 
   0   3   8     8193.34     8333.46    105.76 o 
   1   3   8     4532.42     4494.39     58.49 o 
   2   3   8     4173.81     4165.68     69.05 o 
   3   3   8    12193.23    13423.33    281.29 o 
   4   3   8        3.30       28.23     18.65 o 
   5   3   8      552.47      613.78     57.75 o 
   6   3   8      458.84      446.14     62.28 o 
   7   3   8      219.19      169.57     36.25 o 
  -8   4   8        1.69       -0.96     25.69 o 
  -7   4   8      597.29      536.13     61.36 o 
  -6   4   8      117.73      126.99     35.45 o 
  -5   4   8     1208.03     1114.34     73.01 o 
  -4   4   8      678.26      776.69     73.52 o 
  -3   4   8      371.57      357.83     27.58 o 
  -2   4   8     7966.16     8278.93     92.59 o 
  -1   4   8      179.87      193.54     17.17 o 
   0   4   8    16378.63    16820.38    110.89 o 
   1   4   8        1.00        6.59      9.58 o 
   2   4   8     6954.96     7088.57     52.52 o 
   3   4   8      350.70      271.70     31.92 o 
   4   4   8     1646.60     1566.89     66.80 o 
   5   4   8     1508.66     1512.56     99.80 o 
   6   4   8      294.04      285.19     39.55 o 
   7   4   8      546.77      442.14    105.44 o 
  -8   5   8       10.56       41.49     18.69 o 
  -7   5   8     1249.57     1328.54    190.66 o 
  -6   5   8     2437.15     2737.46    115.80 o 
  -5   5   8       18.74       19.63      9.14 o 
  -4   5   8        6.00       10.96      8.25 o 
  -3   5   8     5832.17     5681.34     74.80 o 
  -2   5   8     3865.67     3810.93     58.07 o 
  -1   5   8        2.29       15.76     18.02 o 
   0   5   8     2831.24     2901.48     40.92 o 
   1   5   8    15257.73    15506.96    122.71 o 
   2   5   8     4778.55     4762.88     52.39 o 
   3   5   8        1.73       16.54      8.45 o 
   4   5   8       80.77       46.13     14.78 o 
   5   5   8      732.93      798.24     50.92 o 
   6   5   8        3.30       10.53     11.85 o 
   7   5   8       74.47       65.24     25.91 o 
  -7   6   8       18.23       -0.04     23.93 o 
  -6   6   8     1297.29     1336.74    147.12 o 
  -5   6   8      651.66      694.56     52.97 o 
  -4   6   8     1314.65     1264.37     43.85 o 
  -3   6   8      508.53      518.22     31.52 o 
  -2   6   8     2794.58     2778.29     60.85 o 
  -1   6   8      733.52      671.08     31.37 o 
   0   6   8     4729.92     4951.43     56.11 o 
   1   6   8      159.73      129.48     17.95 o 
   2   6   8      439.11      448.46     22.64 o 
   3   6   8      505.16      510.31     31.06 o 
   4   6   8     2083.24     2142.22    118.14 o 
   5   6   8      247.03      292.04     33.45 o 
   6   6   8        0.13       19.17     16.46 o 
   7   6   8       96.00       73.44     24.56 o 
  -7   7   8       97.74       62.73     24.09 o 
  -6   7   8     1187.16     1226.93     88.29 o 
  -5   7   8      252.72      278.89     30.48 o 
  -4   7   8     3485.62     3340.27     59.76 o 
  -3   7   8     6140.15     6338.06     94.19 o 
  -2   7   8     4375.43     4207.16     70.31 o 
  -1   7   8     2254.62     2363.30     52.91 o 
   0   7   8       40.13       41.94     10.34 o 
   1   7   8     8234.81     8417.42     73.29 o 
   2   7   8      142.12      155.54     17.79 o 
   3   7   8     2633.21     2619.35     44.90 o 
   4   7   8     1310.29     1310.05     69.10 o 
   5   7   8     1435.30     1492.92     58.86 o 
   6   7   8      330.83      288.88     67.53 o 
  -7   8   8     1175.62     1080.88    125.76 o 
  -6   8   8       26.77       37.24     18.49 o 
  -5   8   8       41.98        7.68     33.88 o 
  -4   8   8     1675.04     1583.39     76.99 o 
  -3   8   8      808.40      741.33     56.79 o 
  -2   8   8      989.62     1027.92     51.57 o 
  -1   8   8       65.26       65.93     12.79 o 
   0   8   8     4932.44     5001.42     58.21 o 
   1   8   8        5.19        6.98      9.22 o 
   2   8   8     3818.74     3821.72     81.62 o 
   3   8   8      178.75      189.76     23.19 o 
   4   8   8      157.64      147.32     20.93 o 
   5   8   8     1136.72     1127.95    121.84 o 
   6   8   8      748.66      754.75    137.99 o 
  -7   9   8      158.23      124.31     29.23 o 
  -6   9   8      345.21      357.04     47.95 o 
  -5   9   8       56.87       39.42     43.20 o 
  -4   9   8       85.35      145.96     32.29 o 
  -3   9   8      205.19      220.46     36.13 o 
  -2   9   8       26.27       23.39     12.02 o 
  -1   9   8      637.74      626.97     36.41 o 
   0   9   8      233.34      231.58     29.71 o 
   1   9   8      872.96      888.84     33.21 o 
   2   9   8     1257.13     1341.32     54.89 o 
   3   9   8        0.45       13.37     11.62 o 
   4   9   8       56.54       53.47     12.14 o 
   5   9   8       93.46       82.60     34.51 o 
   6   9   8        1.13        2.57     25.47 o 
  -7  10   8      275.74      176.50     40.20 o 
  -6  10   8       37.24       27.40     15.16 o 
  -5  10   8        0.58        7.73     12.60 o 
  -4  10   8     3156.63     3362.21     92.97 o 
  -3  10   8     1166.59     1221.76     66.37 o 
  -2  10   8     3034.84     3053.40     73.62 o 
  -1  10   8      976.01     1052.69     41.50 o 
   0  10   8     2746.83     2752.71     44.41 o 
   1  10   8        1.52       15.21      9.77 o 
   2  10   8     3167.71     3283.41     71.74 o 
   3  10   8       19.35       31.06      9.78 o 
   4  10   8      649.13      681.81     65.58 o 
   5  10   8      245.10      224.49     44.96 o 
   6  10   8      359.24      397.44     64.90 o 
  -6  11   8      235.75      188.48     54.63 o 
  -5  11   8        1.31       25.99     18.26 o 
  -4  11   8        0.19        7.51     10.99 o 
  -3  11   8     3967.82     4322.87     85.61 o 
  -2  11   8     3456.01     3500.28     85.06 o 
  -1  11   8       49.96       85.22     16.05 o 
   0  11   8      720.96      768.74     39.30 o 
   1  11   8     4299.45     4341.05     73.53 o 
   2  11   8      196.25      172.60     18.34 o 
   3  11   8     1105.19     1125.89     55.96 o 
   4  11   8     1341.23     1387.39     80.91 o 
   5  11   8     1153.35     3000.53    147.57 o 
   6  11   8       98.57       84.81     32.06 o 
  -6  12   8      271.71      234.53     50.84 o 
  -5  12   8      497.09      418.22     64.93 o 
  -4  12   8      371.09      370.52     41.51 o 
  -3  12   8      471.33      492.80     57.17 o 
  -2  12   8     1181.34     1280.51     70.41 o 
  -1  12   8      685.36      653.84     41.18 o 
   0  12   8     1546.49     1583.78     41.16 o 
   1  12   8      682.77      727.68     45.85 o 
   2  12   8      181.57      174.06     28.52 o 
   3  12   8        1.00       24.98      9.97 o 
   4  12   8      508.16      531.79     54.65 o 
   5  12   8       16.82       35.42     22.04 o 
  -6  13   8       76.95       72.49     33.19 o 
  -5  13   8       69.09       64.81     21.45 o 
  -4  13   8      541.98      567.97     55.10 o 
  -3  13   8     1109.36     1254.22     68.62 o 
  -2  13   8      816.94      813.43     68.18 o 
  -1  13   8      752.03      646.79     48.67 o 
   0  13   8     1403.56     1481.33     37.45 o 
   1  13   8     1244.52     1262.81     54.09 o 
   2  13   8       70.93       55.75     11.10 o 
   3  13   8       91.07       75.37     19.99 o 
   4  13   8      148.32      141.71     28.76 o 
   5  13   8      109.68       87.26     34.05 o 
  -5  14   8       51.55       49.92     23.59 o 
  -4  14   8     1961.90     2161.81    201.48 o 
  -3  14   8      980.34      993.02     77.71 o 
  -2  14   8     2890.84     2980.23    185.54 o 
  -1  14   8      982.58      945.92     92.29 o 
   0  14   8      752.90      740.56     51.30 o 
   1  14   8       53.11       38.15     10.05 o 
   2  14   8     1962.79     2108.87     63.22 o 
   3  14   8        0.04       14.59     14.15 o 
   4  14   8      535.63      521.32     49.62 o 
  -5  15   8      497.46      416.61     95.55 o 
  -4  15   8      583.99      531.84     69.36 o 
  -3  15   8        0.89       12.52     16.03 o 
  -2  15   8        3.96        2.53     20.94 o 
  -1  15   8      600.80      648.65     94.35 o 
   0  15   8      151.61      131.03     18.02 o 
   1  15   8      143.05      131.04     25.76 o 
   2  15   8      962.29     1015.66     75.00 o 
   3  15   8     1682.60     1778.05     80.08 o 
   4  15   8        1.35       30.75     17.67 o 
  -4  16   8       26.60       33.21     16.16 o 
  -3  16   8      180.64      144.16     35.43 o 
  -2  16   8      422.54      491.65     64.70 o 
  -1  16   8      605.39      532.05    121.59 o 
   0  16   8      210.98      246.48     37.20 o 
   1  16   8      314.98      268.49     38.37 o 
   2  16   8      109.64       82.48     24.60 o 
   3  16   8       21.12       26.33     11.60 o 
   4  16   8      631.56      520.02    184.86 o 
  -4  17   8       73.55      110.75     28.85 o 
  -3  17   8      365.27      308.16     67.11 o 
  -2  17   8       28.71       -6.82     57.64 o 
  -1  17   8      420.48      438.81    106.39 o 
   0  17   8       15.84       41.20     21.88 o 
   1  17   8      722.11      745.38     68.07 o 
   2  17   8        3.29        5.35     15.26 o 
   3  17   8      606.39      548.18     91.58 o 
  -3  18   8       48.05       56.36     21.44 o 
  -2  18   8      601.12      591.67     76.75 o 
  -1  18   8       29.92       -2.59     23.76 o 
   0  18   8      844.43      825.57     72.00 o 
   1  18   8        9.79        5.06     18.24 o 
   2  18   8      787.70      728.56     74.88 o 
  -2  19   8        0.68       12.75     21.56 o 
  -1  19   8      284.90      278.68     65.43 o 
   0  19   8      207.51      165.06     35.22 o 
   1  19   8       57.02       55.30     22.98 o 
  -8   1   9      118.29      100.01     32.03 o 
  -7   1   9      318.38      259.88     65.54 o 
  -6   1   9      480.22      503.28    103.21 o 
  -5   1   9     1964.98     2116.96     74.16 o 
  -4   1   9      963.17      952.18    158.53 o 
  -3   1   9     1958.28     1908.67     66.55 o 
  -2   1   9      848.15      773.18     29.33 o 
  -1   1   9    21910.47    22042.35    160.42 o 
   0   1   9     1601.26     1443.24     34.01 o 
   1   1   9      613.74      545.32     19.48 o 
   2   1   9     4325.32     4399.45     63.10 o 
   3   1   9     5653.19     6110.28     85.52 o 
   4   1   9       48.07       28.72     12.02 o 
   5   1   9       98.77      130.71     24.58 o 
   6   1   9     1130.27     1181.16     62.68 o 
   7   1   9      329.38      314.70     45.23 o 
  -8   2   9        8.35        9.10     25.47 o 
  -7   2   9      312.95      248.35     54.00 o 
  -6   2   9      738.88      749.98    136.15 o 
  -5   2   9     1736.69     1797.66     71.28 o 
  -4   2   9        9.88       11.44     17.88 o 
  -3   2   9     1713.36     1710.80     71.39 o 
  -2   2   9    13130.94    13074.18    110.84 o 
  -1   2   9      266.57      218.83     20.07 o 
   0   2   9     3644.02     3601.41     42.67 o 
   1   2   9      342.54      308.92     23.12 o 
   2   2   9     3146.33     3266.11     75.72 o 
   3   2   9     2624.18     2692.89     74.09 o 
   4   2   9      472.53      493.46     42.49 o 
   5   2   9     1669.13     1788.92     70.43 o 
   6   2   9      159.71      129.84     22.54 o 
   7   2   9      534.46      517.91     92.83 o 
  -8   3   9      170.94      124.58     36.86 o 
  -7   3   9      114.41       97.40     28.29 o 
  -6   3   9      215.52      218.61     41.96 o 
  -5   3   9      140.57      130.81     41.60 o 
  -4   3   9      803.10      830.09    106.65 o 
  -3   3   9     7115.13     7228.09     98.11 o 
  -2   3   9       31.43       52.97      9.27 o 
  -1   3   9     8816.07     8772.51     83.33 o 
   0   3   9       10.31        2.02      7.11 o 
   1   3   9     3609.04     3468.90     40.66 o 
   2   3   9      394.06      375.59     31.36 o 
   3   3   9      152.37      177.81     22.98 o 
   4   3   9     1395.77     1422.41     61.37 o 
   5   3   9     1268.12     1349.08     57.81 o 
   6   3   9       11.63       11.34     15.74 o 
   7   3   9       15.00       15.32     19.04 o 
  -8   4   9       64.00       36.54     18.19 o 
  -7   4   9      370.85      393.06     67.19 o 
  -6   4   9     3497.73     3653.07    142.91 o 
  -5   4   9     1344.75     1420.84    110.17 o 
  -4   4   9      364.82      366.39     26.60 o 
  -3   4   9      226.96      287.21     52.34 o 
  -2   4   9     7045.98     6936.51     80.64 o 
  -1   4   9      225.36      207.82     22.46 o 
   0   4   9        3.53        2.71      6.95 o 
   1   4   9     1659.20     1616.24     32.50 o 
   2   4   9     4315.17     4436.70     66.13 o 
   3   4   9        9.94       32.56     15.65 o 
   4   4   9     2048.29     2120.58     74.80 o 
   5   4   9      199.59      199.79     29.89 o 
   6   4   9       46.34       24.28     18.23 o 
  -7   5   9      261.42      272.40     46.54 o 
  -6   5   9      409.40      387.36     82.43 o 
  -5   5   9     1037.22     1181.91    165.99 o 
  -4   5   9       88.66       53.39     15.95 o 
  -3   5   9     2735.43     2641.01     57.76 o 
  -2   5   9      392.87      407.56     41.41 o 
  -1   5   9     7228.11     7371.13     71.72 o 
   0   5   9       24.26       26.09      8.90 o 
   1   5   9     4553.16     4495.53     60.02 o 
   2   5   9     1491.60     1450.78     29.35 o 
   3   5   9     1594.89     1867.06     57.25 o 
   4   5   9     1357.67     1386.15     55.23 o 
   5   5   9      330.28      330.74     39.52 o 
   6   5   9      999.79      836.01    139.82 o 
  -7   6   9     1371.49     1222.65    244.40 o 
  -6   6   9      214.33      178.39     55.25 o 
  -5   6   9        2.36       -0.28     10.18 o 
  -4   6   9     3280.36     3325.25     75.22 o 
  -3   6   9     2916.07     2813.29     57.58 o 
  -2   6   9     2452.17     2387.49     61.93 o 
  -1   6   9      368.02      370.18     27.50 o 
   0   6   9     4372.88     4227.34     51.62 o 
   1   6   9      297.28      316.59     17.89 o 
   2   6   9     1008.18      933.43     32.27 o 
   3   6   9     2722.28     2620.46     89.99 o 
   4   6   9      574.65      533.61     82.09 o 
   5   6   9      931.79     1026.90     79.77 o 
   6   6   9      276.43      243.23     37.98 o 
  -7   7   9       25.23       47.33     18.24 o 
  -6   7   9      101.24      128.98     34.73 o 
  -5   7   9        9.88       20.27     15.55 o 
  -4   7   9      530.47      457.37     38.54 o 
  -3   7   9     2890.70     2704.82     53.49 o 
  -2   7   9      698.18      664.04     48.90 o 
  -1   7   9     1213.56     1222.57     30.83 o 
   0   7   9      219.55      211.24     26.27 o 
   1   7   9     6286.88     6404.79     90.56 o 
   2   7   9     1655.47     1721.46     53.17 o 
   3   7   9      334.67      360.33     33.05 o 
   4   7   9     1212.27     1230.08     68.41 o 
   5   7   9      795.48      753.69    126.34 o 
   6   7   9        4.25       29.23     21.61 o 
  -7   8   9       17.94       52.64     25.40 o 
  -6   8   9     1099.55     1081.87    143.56 o 
  -5   8   9       56.51       39.04     21.91 o 
  -4   8   9     2938.00     2947.81     65.84 o 
  -3   8   9      752.58      898.72     57.40 o 
  -2   8   9     2662.98     2728.89     70.38 o 
  -1   8   9      692.25      741.11     30.01 o 
   0   8   9     3423.34     3470.02     57.23 o 
   1   8   9     1230.60     1148.97     31.18 o 
   2   8   9     2957.45     2908.37     50.15 o 
   3   8   9      712.79      682.81     51.76 o 
   4   8   9      713.07      724.37     67.78 o 
   5   8   9      212.85      200.21     34.96 o 
   6   8   9      122.85       87.30     39.17 o 
  -7   9   9       81.81       70.93     42.75 o 
  -6   9   9      369.49      301.50     60.20 o 
  -5   9   9      609.62      482.86     99.02 o 
  -4   9   9        1.03       30.70     23.15 o 
  -3   9   9     4759.71     4867.96     80.00 o 
  -2   9   9     2714.19     2625.36    105.41 o 
  -1   9   9        3.51        1.80     11.21 o 
   0   9   9     5085.68     5284.93     87.90 o 
   1   9   9    11577.32    12524.41    165.01 o 
   2   9   9       12.40       11.14      9.33 o 
   3   9   9      254.48      367.74     44.28 o 
   4   9   9     2232.44     2020.04    117.91 o 
   5   9   9     1029.08     1078.13    132.94 o 
   6   9   9      111.70      110.10     27.90 o 
  -7  10   9      263.94      195.81     51.44 o 
  -6  10   9       17.74      -24.54     25.90 o 
  -5  10   9        0.76       18.08     27.51 o 
  -4  10   9     2914.94     2996.69    185.75 o 
  -3  10   9     1705.41     1615.77     59.88 o 
  -2  10   9     1350.87     1299.61     41.97 o 
  -1  10   9      175.95      159.64     21.21 o 
   0  10   9     3848.09     3891.32     64.56 o 
   1  10   9       16.03       32.13      9.95 o 
   2  10   9     2369.86     2456.54     50.84 o 
   3  10   9       79.82       89.41     14.67 o 
   4  10   9      484.09      489.63    107.77 o 
   5  10   9      183.90      111.91     43.09 o 
   6  10   9       94.25       67.02     23.51 o 
  -6  11   9        0.01       -3.93     21.59 o 
  -5  11   9        0.37       24.38     37.06 o 
  -4  11   9       45.64       32.43     11.76 o 
  -3  11   9      191.88      204.77     35.77 o 
  -2  11   9       16.85       30.64     12.50 o 
  -1  11   9      185.22      160.47     20.70 o 
   0  11   9      404.06      377.53     27.20 o 
   1  11   9      307.65      323.61     30.64 o 
   2  11   9      883.40      856.43     63.54 o 
   3  11   9      253.45      196.62     25.05 o 
   4  11   9       48.19       17.64     21.95 o 
   5  11   9        8.30       11.02     29.10 o 
  -6  12   9      360.54      382.23     72.19 o 
  -5  12   9       77.67       51.71     28.42 o 
  -4  12   9     5064.53     5612.66    124.12 o 
  -3  12   9     2517.11     2520.42    109.62 o 
  -2  12   9      128.01      149.39     36.87 o 
  -1  12   9     1229.19     1232.17     52.47 o 
   0  12   9     4280.15     4506.34     72.04 o 
   1  12   9     1115.29     1015.66     55.23 o 
   2  12   9     4894.33     5051.65    111.72 o 
   3  12   9      284.61      252.17     43.26 o 
   4  12   9      340.05      303.29     65.43 o 
   5  12   9      392.68      321.66     84.93 o 
  -6  13   9      129.04       99.55     35.24 o 
  -5  13   9      276.78      323.27     54.51 o 
  -4  13   9      653.40      630.49     66.74 o 
  -3  13   9      786.33      780.24     73.15 o 
  -2  13   9      520.15      470.86     80.83 o 
  -1  13   9      480.30      481.69     34.23 o 
   0  13   9      850.95      943.28     60.44 o 
   2  13   9      490.37      431.77     50.00 o 
   3  13   9      339.79      315.15     44.00 o 
   4  13   9      365.75      363.13     51.73 o 
   5  13   9       43.14       87.61     29.25 o 
  -5  14   9      456.84      487.59     63.23 o 
  -4  14   9        7.35        2.74     14.58 o 
  -3  14   9       61.07       37.99     20.35 o 
  -2  14   9     1249.73     1258.65    146.09 o 
  -1  14   9      198.59      232.69     34.07 o 
   0  14   9      170.99      184.37     19.63 o 
   1  14   9      305.04      357.91     28.36 o 
   2  14   9     1099.70     1044.33     70.11 o 
   3  14   9       29.52       33.21     14.30 o 
   4  14   9      416.17      318.68    103.21 o 
  -5  15   9       41.48       60.55     84.93 o 
  -4  15   9        3.01       29.09     21.62 o 
  -3  15   9      378.64      318.31     73.47 o 
  -2  15   9      184.01      211.78     44.96 o 
  -1  15   9        1.70        9.95     12.84 o 
   0  15   9     1008.75     1020.71     47.22 o 
   1  15   9     1529.06     1628.13     64.69 o 
   2  15   9      251.63      228.55     35.86 o 
   3  15   9      187.93      187.98     33.06 o 
   4  15   9      367.37      350.30     88.32 o 
  -4  16   9      329.47      274.11     83.71 o 
  -3  16   9        1.38        6.08     17.46 o 
  -2  16   9     1098.65     1167.08     94.67 o 
  -1  16   9       11.74       34.19     20.35 o 
   0  16   9      795.67      726.93    144.37 o 
   1  16   9      374.92      416.54     45.12 o 
   2  16   9     1124.79      949.66     94.58 o 
   3  16   9      203.88      158.37     36.04 o 
  -4  17   9      582.31      514.75    176.50 o 
  -3  17   9        0.49       27.90     16.85 o 
  -2  17   9      111.96      119.19     44.23 o 
  -1  17   9     1640.94     1796.29    107.49 o 
   0  17   9      152.75      152.43     40.43 o 
   1  17   9       17.82       18.75     15.48 o 
   2  17   9      545.18      573.57     55.10 o 
  -3  18   9        0.16       11.47     21.87 o 
  -2  18   9      126.93      101.30     27.70 o 
  -1  18   9      104.93       84.08     32.13 o 
   0  18   9       45.12       60.76     25.50 o 
   1  18   9       17.59        9.22     16.79 o 
   2  18   9      228.97      162.62     33.06 o 
  -1  19   9     1066.61     1126.25    137.05 o 
   0  19   9       67.03       28.82     13.39 o 
  -8   0  10       29.88       30.92     36.61 o 
  -7   0  10        6.76       48.20     20.69 o 
  -6   0  10      979.62     1077.79     81.63 o 
  -5   0  10      741.04      790.83    247.16 o 
  -4   0  10      567.46      549.35    135.06 o 
  -3   0  10      650.33      711.02    164.17 o 
  -2   0  10    14715.52    14804.81    169.05 o 
  -1   0  10     5885.59     5996.21    158.03 o 
   0   0  10       70.04       60.95     14.95 o 
   1   0  10     8941.44     9138.48     86.43 o 
   2   0  10     1245.86     1181.17     80.61 o 
   3   0  10     3745.92     3987.88    116.47 o 
   4   0  10      198.48      219.75     39.45 o 
   5   0  10     1417.42     1648.67     85.31 o 
   6   0  10        0.02       29.22     21.45 o 
  -8   1  10        0.05       27.10     19.33 o 
  -7   1  10      219.25      229.69     50.21 o 
  -6   1  10        5.49       17.17     17.85 o 
  -5   1  10      921.80      940.25    117.82 o 
  -4   1  10      780.61      839.44     99.45 o 
  -3   1  10     5909.53     5978.51    122.94 o 
  -2   1  10     1439.00     1607.19     41.32 o 
  -1   1  10    10516.19    10650.95     78.61 o 
   0   1  10      359.11      342.45     41.47 o 
   1   1  10     1683.72     1680.41     28.17 o 
   2   1  10     6453.67     6797.92    100.03 o 
   3   1  10     3743.41     4033.37    108.96 o 
   4   1  10     1007.11      990.08     47.89 o 
   5   1  10       25.90       42.16     14.28 o 
   6   1  10      506.67      533.79     64.27 o 
  -8   2  10        8.19       41.38     32.52 o 
  -7   2  10      162.76      183.04     50.55 o 
  -6   2  10      403.76      460.50    100.11 o 
  -5   2  10      880.96      946.68     77.59 o 
  -4   2  10     2448.46     2450.93     74.02 o 
  -3   2  10     4358.29     4524.55    105.72 o 
  -2   2  10     2616.85     2581.01     68.87 o 
  -1   2  10      369.10      330.74     21.79 o 
   0   2  10        2.72        6.02      5.72 o 
   1   2  10     1936.89     1763.08     32.09 o 
   2   2  10      915.58      934.94     49.75 o 
   3   2  10      300.36      301.79     38.52 o 
   4   2  10       38.67       35.56     14.56 o 
   5   2  10      222.67      235.15     33.37 o 
   6   2  10        0.27       37.58     16.41 o 
  -7   3  10      616.72      625.13     72.65 o 
  -6   3  10       44.15       54.30     22.70 o 
  -5   3  10     1340.47     1254.16     81.50 o 
  -4   3  10      161.20      183.01     24.81 o 
  -3   3  10     4939.86     5153.31     94.38 o 
  -2   3  10     1311.39     1324.08     49.51 o 
  -1   3  10    11348.79    11380.61    107.03 o 
   0   3  10      420.62      448.61     19.31 o 
   1   3  10      161.86      183.51     17.34 o 
   2   3  10     7369.49     7876.87    143.23 o 
   3   3  10     3825.27     4183.23    125.27 o 
   4   3  10      418.99      346.50     59.91 o 
   5   3  10       92.48      103.93     18.97 o 
   6   3  10     1047.86     1196.92     67.66 o 
  -7   4  10      271.52      265.61     70.61 o 
  -6   4  10      209.57      188.88     47.25 o 
  -5   4  10       37.55       43.26     18.81 o 
  -4   4  10     4856.16     5022.43     86.52 o 
  -3   4  10      192.09      157.59     25.77 o 
  -2   4  10     5288.13     5363.07     59.88 o 
  -1   4  10        5.93       -2.65      8.06 o 
   0   4  10     3882.17     3932.02     65.98 o 
   1   4  10     1155.76     1061.96     35.14 o 
   2   4  10      817.30      775.52     35.19 o 
   3   4  10     2608.85     2734.79     77.28 o 
   4   4  10      646.55      739.79     67.50 o 
   5   4  10      574.11      550.20     54.85 o 
   6   4  10        6.08       20.06     15.33 o 
  -7   5  10       89.54       84.67     28.66 o 
  -6   5  10      700.81      670.19     98.28 o 
  -5   5  10     1515.59     1413.69     75.20 o 
  -4   5  10       95.16      120.51     18.38 o 
  -3   5  10     4060.71     4004.20     98.29 o 
  -2   5  10      327.24      297.53     28.87 o 
  -1   5  10      433.97      434.34     27.83 o 
   0   5  10     2351.43     2264.01     36.47 o 
   1   5  10     3572.07     3592.17     63.59 o 
   2   5  10      634.79      564.02     46.21 o 
   3   5  10      296.37      257.87     36.72 o 
   4   5  10     2339.73     2334.51     75.76 o 
   5   5  10     1210.07     1396.55     72.48 o 
   6   5  10        3.18       10.79     15.92 o 
  -7   6  10      391.84      364.74     74.13 o 
  -6   6  10     1355.89     1447.25    105.52 o 
  -5   6  10      834.94      812.63     48.95 o 
  -4   6  10        4.04       14.39     14.87 o 
  -3   6  10     2017.64     2123.99     58.53 o 
  -2   6  10     4437.18     4609.67     68.03 o 
  -1   6  10        2.17       14.91      8.93 o 
   0   6  10     1138.89     1221.19     35.45 o 
   1   6  10     2904.17     2777.92    168.49 o 
   2   6  10     3135.08     3069.51     66.53 o 
   3   6  10      556.12      557.61     53.71 o 
   4   6  10       55.19       69.37     19.88 o 
   5   6  10      437.10      467.39     53.54 o 
   6   6  10        1.77       27.74     29.82 o 
  -7   7  10      245.30      219.87     48.38 o 
  -6   7  10      116.62      137.97     32.98 o 
  -5   7  10     1055.08     1045.52     66.14 o 
  -4   7  10      406.86      338.16     33.77 o 
  -3   7  10      491.59      514.84     46.88 o 
  -2   7  10      314.32      302.21     29.92 o 
  -1   7  10     2156.03     2175.22     55.19 o 
   0   7  10     5554.51     5816.11     98.63 o 
   1   7  10     3466.01     3638.93     54.81 o 
   2   7  10      775.87      708.57     43.28 o 
   3   7  10      183.36      202.18     28.37 o 
   4   7  10     1475.21     1352.46     60.62 o 
   5   7  10       23.95       13.97     12.94 o 
   6   7  10      211.74      151.86     33.19 o 
  -7   8  10      337.69      273.46     73.64 o 
  -6   8  10        8.50       13.44     10.00 o 
  -5   8  10      438.25      511.49     72.99 o 
  -4   8  10     5776.55     5897.39    133.87 o 
  -3   8  10      322.28      312.14     32.60 o 
  -2   8  10      430.45      415.07     36.28 o 
  -1   8  10     2094.88     2112.05     44.79 o 
   0   8  10     6051.49     6399.89     72.82 o 
   1   8  10        2.90       19.11      9.43 o 
   2   8  10       20.52       24.32      9.98 o 
   3   8  10     3326.97     3353.51     90.19 o 
   4   8  10      506.68      473.48     47.82 o 
   5   8  10      480.24      513.82     86.02 o 
   6   8  10       25.45       20.39     20.26 o 
  -7   9  10       20.49       47.28     32.40 o 
  -6   9  10       94.61       81.28     38.20 o 
  -5   9  10       99.72       92.03     26.08 o 
  -4   9  10      153.32      136.61     29.92 o 
  -3   9  10     1082.92     1024.22     42.71 o 
  -2   9  10       32.76       28.40     10.78 o 
  -1   9  10       25.62       50.23     10.89 o 
   0   9  10       44.30       29.92      9.13 o 
   1   9  10       92.95       84.44     13.75 o 
   2   9  10      122.98      148.47     19.89 o 
   3   9  10        1.64       24.10      9.07 o 
   4   9  10       56.25       49.04     17.89 o 
   5   9  10      333.15      304.31     62.45 o 
  -6  10  10      152.33      134.08     35.16 o 
  -5  10  10      262.36      267.19     63.65 o 
  -4  10  10     3093.91     3067.97    120.87 o 
  -3  10  10       80.50       59.96     17.17 o 
  -2  10  10        1.86        4.49     17.78 o 
  -1  10  10     5977.22     6249.95     90.14 o 
   0  10  10     6071.12     6421.04     84.63 o 
   1  10  10      128.73      126.00     15.24 o 
   2  10  10      188.46      131.33     15.40 o 
   3  10  10      910.00      878.43     54.12 o 
   4  10  10      180.18      210.23     44.31 o 
   5  10  10      304.26      268.66     72.27 o 
  -6  11  10      196.91      244.57     57.21 o 
  -5  11  10      517.77      561.53     99.63 o 
  -4  11  10      123.12      145.52     31.19 o 
  -3  11  10      206.74       -6.37     21.37 o 
  -2  11  10      647.42      601.46     49.96 o 
  -1  11  10     1225.29     1201.35     41.33 o 
   0  11  10     1826.66     1951.33     45.85 o 
   1  11  10     1718.03     1765.51     48.37 o 
   2  11  10        3.45       23.51      7.92 o 
   3  11  10       45.58       37.91     14.78 o 
   4  11  10     1366.57     1172.50    246.36 o 
   5  11  10       58.77       54.99     22.84 o 
  -6  12  10      229.07      202.19     60.78 o 
  -5  12  10      126.51      130.05     35.33 o 
  -4  12  10      196.88      115.77     62.70 o 
  -3  12  10      153.70      133.38     24.15 o 
  -2  12  10     1073.03     1166.93     98.56 o 
  -1  12  10       80.89       78.09     15.52 o 
   0  12  10      740.90      797.37     51.56 o 
   1  12  10      823.26      834.10     43.35 o 
   3  12  10      301.67      317.08     46.92 o 
   4  12  10       62.33       69.01     21.86 o 
   5  12  10      298.36      271.25     56.29 o 
  -5  13  10      250.34      261.55     62.44 o 
  -4  13  10        0.05       18.08     15.41 o 
  -3  13  10       46.49       52.03     20.52 o 
  -2  13  10      107.94       83.57     27.36 o 
  -1  13  10        2.51       10.36      8.71 o 
   0  13  10      680.67      740.83     44.33 o 
   1  13  10      475.06      478.19     37.83 o 
   2  13  10        5.14       13.65     12.05 o 
   3  13  10      172.68      140.72     29.70 o 
   4  13  10      489.15      443.41    111.15 o 
  -5  14  10       37.20        7.66     19.72 o 
  -4  14  10      902.60      935.39    112.71 o 
  -3  14  10        0.66        0.52     17.69 o 
  -2  14  10      112.93      175.67     50.36 o 
  -1  14  10     1907.58     1867.18     68.18 o 
   0  14  10     2316.41     2302.05     60.80 o 
   1  14  10      239.27      114.81     63.61 o 
   2  14  10       34.01       33.74     15.85 o 
   3  14  10      780.94      772.16    108.36 o 
   4  14  10       89.35       76.86     29.98 o 
  -5  15  10      247.76      268.30     50.95 o 
  -4  15  10      195.12      122.64     92.54 o 
  -3  15  10      133.70      131.64     33.31 o 
  -2  15  10      123.20      166.06     35.18 o 
  -1  15  10      727.96      689.45     68.78 o 
   0  15  10       98.16       91.78     15.54 o 
   1  15  10      379.22      388.05     40.03 o 
   2  15  10      377.06      341.50     50.41 o 
   3  15  10      488.76      429.36    107.59 o 
  -4  16  10       75.03       82.50     21.43 o 
  -3  16  10      452.75      475.87     58.27 o 
  -2  16  10      790.11      819.81    172.25 o 
  -1  16  10        8.07       32.38     11.93 o 
   0  16  10        9.20       23.90     12.88 o 
   1  16  10      388.04      437.89     54.70 o 
   2  16  10      718.16      598.04     83.11 o 
   3  16  10      113.95      102.54     41.43 o 
  -3  17  10      381.27      327.57     99.86 o 
  -2  17  10      136.45      130.93     37.75 o 
  -1  17  10      350.55      331.38     50.43 o 
   0  17  10      246.48      242.22     52.34 o 
   1  17  10      201.59      201.38     40.10 o 
   2  17  10       18.45        7.33     12.25 o 
  -2  18  10     1034.15      853.24    232.52 o 
  -1  18  10       22.59        0.19     21.12 o 
   0  18  10        6.06       10.77     16.63 o 
   1  18  10      738.18      741.94     66.04 o 
  -7   1  11      904.52      852.63    223.55 o 
  -6   1  11        7.44       12.94     13.20 o 
  -5   1  11      169.64      155.08     40.71 o 
  -4   1  11     2533.50     2704.27     94.48 o 
  -3   1  11     5620.82     5757.12     88.76 o 
  -2   1  11      201.71      216.54     32.54 o 
  -1   1  11       51.30       29.37      8.23 o 
   0   1  11     5101.60     5047.60     73.52 o 
   1   1  11      610.83      612.61     37.70 o 
   2   1  11     6308.28     6311.87     82.76 o 
   3   1  11      778.39      811.73     36.96 o 
   4   1  11      761.50      820.51     44.19 o 
   5   1  11       37.85       44.68     20.78 o 
   6   1  11      845.86      922.38     84.83 o 
  -7   2  11        0.55       -3.19     19.33 o 
  -6   2  11     2057.50     2063.61    158.87 o 
  -5   2  11      308.45      315.07     60.15 o 
  -4   2  11     2552.59     2577.45     63.77 o 
  -3   2  11      530.08      607.57     49.59 o 
  -2   2  11     6034.39     6131.09     92.43 o 
  -1   2  11      287.82      320.48     25.23 o 
   0   2  11      151.24      187.63     21.53 o 
   1   2  11    11952.98    12454.33    154.87 o 
   2   2  11     2416.51     2679.35     82.52 o 
   3   2  11      468.03      535.81     86.53 o 
   4   2  11      119.08      100.52     21.86 o 
   5   2  11      843.78      859.73    100.54 o 
   6   2  11      111.94       50.44     17.91 o 
  -7   3  11        6.55       40.57     34.22 o 
  -6   3  11     1124.31     1191.01     98.57 o 
  -5   3  11      990.91     1029.20    168.09 o 
  -4   3  11      640.42      619.91     87.46 o 
  -3   3  11      844.00      852.02     45.27 o 
  -2   3  11     1336.01     1265.77     44.96 o 
  -1   3  11      499.92      491.62     21.05 o 
   0   3  11     2224.47     2056.01     43.17 o 
   1   3  11       19.67       15.48      6.75 o 
   2   3  11     1992.42     1912.58     61.23 o 
   3   3  11      201.30      193.64     30.77 o 
   4   3  11     1679.38     1818.89     84.07 o 
   5   3  11      138.47      172.83     28.53 o 
   6   3  11      119.59      145.71     30.44 o 
  -7   4  11       31.35       67.08     35.08 o 
  -6   4  11      409.29      418.28    102.54 o 
  -5   4  11       67.14       81.94     17.81 o 
  -4   4  11      426.87      417.54     60.69 o 
  -3   4  11     5407.27     5519.99     94.78 o 
  -2   4  11     4512.42     4705.67     63.62 o 
  -1   4  11      264.51      276.71     18.51 o 
   0   4  11      839.97      825.91     28.04 o 
   1   4  11     4490.89     4559.17     64.41 o 
   2   4  11      995.75     1118.21     58.28 o 
   3   4  11      638.36      587.51     58.31 o 
   4   4  11      617.26      709.25     81.80 o 
   5   4  11      639.89      635.20    111.13 o 
   6   4  11       73.46       58.43     16.10 o 
  -7   5  11      444.11      441.45     65.81 o 
  -6   5  11        4.35        6.19     14.04 o 
  -5   5  11      910.39      900.58     69.67 o 
  -4   5  11      446.44      553.28     48.20 o 
  -3   5  11     6048.02     6273.34     92.09 o 
  -2   5  11     1333.30     1332.50     41.31 o 
  -1   5  11     1197.31     1165.32     35.98 o 
   0   5  11     3789.42     3816.44     60.10 o 
   1   5  11      536.33      531.86     24.26 o 
   2   5  11     4684.85     4838.97    101.98 o 
   3   5  11       96.55       89.42     17.90 o 
   4   5  11     1234.87     1271.37     70.70 o 
   5   5  11      134.61      133.82     26.54 o 
   6   5  11      593.58      580.15     93.47 o 
  -7   6  11       85.87      108.68     45.74 o 
  -6   6  11      237.18      220.22     35.76 o 
  -5   6  11      549.01      560.99    110.64 o 
  -4   6  11     2014.43     1945.48     87.52 o 
  -3   6  11        7.52        8.86     12.76 o 
  -2   6  11        7.92       10.76      6.10 o 
  -1   6  11     4609.39     4741.44     68.07 o 
   0   6  11     4392.01     4466.40     81.17 o 
   1   6  11      634.72      678.73     29.84 o 
   2   6  11       20.38        6.21      9.81 o 
   3   6  11     3039.68     3333.56     88.82 o 
   4   6  11      210.75      221.66     35.58 o 
   5   6  11      408.85      432.28     47.07 o 
   6   6  11       64.07       63.10     28.55 o 
  -7   7  11      249.45      288.94     56.26 o 
  -6   7  11     1420.61     1555.77    144.50 o 
  -5   7  11     1475.88     1442.14     61.64 o 
  -4   7  11      159.31      147.32     21.92 o 
  -3   7  11        1.63        0.66     19.73 o 
  -2   7  11      146.02      144.96     19.05 o 
  -1   7  11       11.83       16.23      6.97 o 
   0   7  11     1256.22     1208.53     35.54 o 
   1   7  11      380.45      356.67     43.64 o 
   2   7  11      653.50      611.24     40.69 o 
   3   7  11      104.17      104.76     24.21 o 
   4   7  11      441.81      406.51     64.08 o 
   5   7  11      131.47       94.93     30.63 o 
   6   7  11        8.32       38.13     23.27 o 
  -7   8  11       14.49       30.22     24.05 o 
  -6   8  11       43.07       63.99     17.33 o 
  -5   8  11      425.31      489.65     63.44 o 
  -4   8  11        6.14       -2.51     11.90 o 
  -3   8  11     2730.48     2886.50     84.67 o 
  -2   8  11      133.89      153.14     20.34 o 
  -1   8  11     4118.56     4170.68     58.92 o 
   0   8  11     1106.26     1077.66     35.00 o 
   1   8  11     1976.19     2024.01     49.29 o 
   2   8  11      154.84      153.70     16.28 o 
   3   8  11      795.18      898.79     79.91 o 
   4   8  11        1.23       39.28     17.03 o 
   5   8  11      484.23      494.08     65.33 o 
  -6   9  11       46.93       74.63     27.22 o 
  -5   9  11     1869.44     1872.00    136.44 o 
  -4   9  11      245.10      199.10     28.15 o 
  -3   9  11     1977.42     1817.68     72.70 o 
  -2   9  11     1388.96     1510.85     54.79 o 
  -1   9  11     3700.24     3809.25     63.75 o 
   0   9  11      475.43      418.71     40.13 o 
   1   9  11     1072.96     1088.08     36.11 o 
   2   9  11      700.26      647.81    187.59 o 
   3   9  11      215.10      227.99     30.05 o 
   4   9  11     2006.90     2149.12     89.03 o 
   5   9  11        1.08      -10.14     22.45 o 
  -6  10  11      197.69      207.18     51.06 o 
  -5  10  11      188.85      198.40     45.61 o 
  -4  10  11     1243.68     1340.49     68.89 o 
  -3  10  11      213.15      194.83     29.18 o 
  -2  10  11        8.37        3.24     11.16 o 
  -1  10  11     1956.45     2084.36     51.84 o 
   0  10  11     1945.46     1988.65     68.73 o 
   1  10  11      779.86      790.53     59.05 o 
   2  10  11      260.19      281.85     22.71 o 
   3  10  11      472.19      361.17     65.71 o 
   4  10  11      160.38      207.68     44.47 o 
   5  10  11       66.67       96.33     48.09 o 
  -6  11  11        9.15       26.41     31.04 o 
  -5  11  11       19.48        1.91     22.28 o 
  -4  11  11       47.35       40.39     37.63 o 
  -3  11  11       14.10        7.64     18.99 o 
  -2  11  11       30.07       31.74     11.75 o 
  -1  11  11       47.43       43.36     13.17 o 
   0  11  11       13.17       11.58     10.77 o 
   1  11  11       12.60       16.17      8.98 o 
   2  11  11      157.77      154.82     20.57 o 
   3  11  11      356.32      301.14     57.93 o 
   4  11  11        9.68       23.51     25.96 o 
   5  11  11       28.58       -2.36     18.49 o 
  -6  12  11        3.24       32.63     26.60 o 
  -5  12  11      405.78      393.83     89.62 o 
  -4  12  11     1148.87     1131.21    219.05 o 
  -3  12  11       93.76       85.68     24.41 o 
  -2  12  11       18.06       13.37     10.42 o 
  -1  12  11     4936.27     5481.12     70.93 o 
   0  12  11     3633.59     3974.07     65.09 o 
   1  12  11       77.60       61.47     14.88 o 
   2  12  11       42.26       36.58      8.56 o 
   3  12  11     1711.17     1976.04    118.01 o 
   4  12  11       53.21       72.51     28.46 o 
  -5  13  11      141.71       88.98     38.09 o 
  -4  13  11        0.09       18.99     55.03 o 
  -3  13  11      308.14      209.95     43.77 o 
  -2  13  11      220.08      253.76     32.08 o 
  -1  13  11      732.23      751.16     43.13 o 
   0  13  11      370.19      360.52     27.35 o 
   1  13  11      746.33      610.94     88.93 o 
   2  13  11      276.55      217.85     35.86 o 
   3  13  11       14.57       38.82     19.88 o 
   4  13  11      599.46      458.46    117.83 o 
  -5  14  11        0.97        4.89     16.53 o 
  -4  14  11        4.51       11.44     20.74 o 
  -3  14  11      997.56     1119.82     82.64 o 
  -2  14  11     1571.61     1657.33     61.19 o 
  -1  14  11        2.08       -0.02     11.96 o 
   0  14  11       19.67        8.68     10.89 o 
   1  14  11     1159.81     1191.25     56.45 o 
   2  14  11      684.96      749.98    106.16 o 
   3  14  11        9.83       44.94     24.52 o 
  -4  15  11       29.82       26.85     19.80 o 
  -3  15  11        1.59       45.98     27.64 o 
  -2  15  11      154.62      154.28     29.40 o 
  -1  15  11        1.96       10.50     13.70 o 
   0  15  11      234.29      226.69     26.66 o 
   1  15  11       41.27       39.76     14.37 o 
   2  15  11      115.65       88.30     24.48 o 
   3  15  11       79.06       34.40     28.65 o 
  -4  16  11       15.75       29.41     21.92 o 
  -3  16  11      555.96      475.84    118.25 o 
  -2  16  11      676.66      571.97     57.89 o 
  -1  16  11      529.54      456.72     69.58 o 
   0  16  11      276.86      210.31     46.79 o 
   1  16  11      653.61      620.72     75.73 o 
   2  16  11       33.09        4.39     10.97 o 
  -3  17  11      577.61      601.94    104.91 o 
  -2  17  11        0.32       16.75     13.39 o 
  -1  17  11      350.98      418.77     64.16 o 
   0  17  11        4.32       33.81     13.74 o 
   1  17  11       40.49       31.76     13.24 o 
  -1  18  11       11.30       21.64     16.62 o 
  -7   0  12        9.00       22.74     23.88 o 
  -6   0  12     1722.89     1695.36    119.83 o 
  -5   0  12       67.39       28.42     40.93 o 
  -4   0  12      337.34      355.17    105.28 o 
  -3   0  12     3043.59     3230.28    121.65 o 
  -2   0  12     2864.50     2877.70    113.41 o 
  -1   0  12      771.00      761.71     57.88 o 
   0   0  12      100.43      100.66     22.69 o 
   1   0  12     8509.77     9030.67    103.75 o 
   2   0  12     2373.99     2621.69     87.03 o 
   3   0  12      280.64      237.89     52.77 o 
   4   0  12      798.87      862.67    135.67 o 
   5   0  12      810.15      856.44     98.91 o 
   6   0  12       67.04       40.93     29.79 o 
  -7   1  12      309.71      291.78     82.87 o 
  -6   1  12       52.97       75.35     27.52 o 
  -5   1  12      400.97      422.03     85.78 o 
  -4   1  12      342.94      413.40     53.35 o 
  -3   1  12      396.95      429.03     62.90 o 
  -2   1  12     1016.37     1060.41     38.54 o 
  -1   1  12      218.73      199.89     19.97 o 
   0   1  12     7949.63     7885.44    105.65 o 
   1   1  12      350.95      300.55     29.65 o 
   2   1  12     2040.63     2040.65     61.93 o 
   3   1  12        0.22       -7.59      9.83 o 
   4   1  12      729.79      941.69     78.86 o 
   5   1  12      183.96      177.94     34.48 o 
   6   1  12      300.02      280.47     66.57 o 
  -7   2  12        3.27       69.55     27.79 o 
  -6   2  12        2.71      -26.28     26.28 o 
  -5   2  12      203.19      210.96     28.72 o 
  -4   2  12       52.35       42.16     10.47 o 
  -3   2  12     1706.96     1675.28     52.67 o 
  -2   2  12      451.47      443.34     40.40 o 
  -1   2  12      132.99      143.76     15.57 o 
   0   2  12      662.26      662.78     31.32 o 
   1   2  12      992.98      937.99     36.46 o 
   2   2  12      195.74      177.75     25.73 o 
   3   2  12       11.69       39.72     12.17 o 
   4   2  12      238.04      230.02     33.11 o 
   5   2  12      504.64      624.50     70.73 o 
   6   2  12       53.68       61.65     27.37 o 
  -7   3  12      764.58      663.91    171.07 o 
  -6   3  12       79.10       12.73     27.06 o 
  -5   3  12       42.78       30.87     13.80 o 
  -4   3  12     3004.75     3202.20     96.46 o 
  -3   3  12     1550.01     1557.03     64.23 o 
  -2   3  12      362.93      388.35     53.61 o 
  -1   3  12        5.03        6.75      9.88 o 
   0   3  12     5435.23     5430.88     68.84 o 
   1   3  12      367.47      347.63     29.96 o 
   2   3  12     2193.23     2239.08     79.23 o 
   3   3  12      227.84      205.67     30.84 o 
   4   3  12      761.14      866.19     70.67 o 
   5   3  12      528.61      504.43     57.09 o 
   6   3  12      491.17      350.29     79.86 o 
  -7   4  12      109.83      166.46     43.66 o 
  -6   4  12     1770.12     1645.27    138.24 o 
  -5   4  12        3.39       -0.18     13.55 o 
  -4   4  12     2321.56     2179.67     93.02 o 
  -3   4  12       21.42       37.69     14.89 o 
  -2   4  12      537.39      488.34     40.53 o 
  -1   4  12     2772.20     2801.08     45.16 o 
   0   4  12      346.33      374.82     33.91 o 
   1   4  12     3079.54     3072.04     45.11 o 
   2   4  12      148.45      166.95     29.22 o 
   3   4  12     1640.27     1558.79     71.64 o 
   4   4  12       38.31       36.03     18.89 o 
   5   4  12      152.94      161.54     26.79 o 
   6   4  12      185.76      104.96     30.58 o 
  -7   5  12      117.49      147.94     40.02 o 
  -6   5  12      762.40      815.14    108.52 o 
  -5   5  12     1822.66     1787.81    102.07 o 
  -4   5  12      501.72      479.04     68.63 o 
  -3   5  12     1056.45     1073.32     51.18 o 
  -2   5  12     4815.18     4803.11     64.42 o 
  -1   5  12      334.91      320.49     30.82 o 
   0   5  12     1807.81     1732.33     41.54 o 
   1   5  12       34.41       40.75      7.65 o 
   2   5  12     1154.68     1190.48     74.59 o 
   3   5  12      186.48      215.51     34.99 o 
   4   5  12      123.28      142.72     23.72 o 
   5   5  12       14.67       15.30     18.33 o 
   6   5  12       48.91      104.14     49.34 o 
  -7   6  12        0.42        3.01     27.24 o 
  -6   6  12       52.73       17.34     22.74 o 
  -5   6  12      706.32      793.85     47.36 o 
  -4   6  12        0.11        5.31     16.69 o 
  -3   6  12     2253.52     2337.85     86.95 o 
  -2   6  12     1152.76     1146.36     33.68 o 
  -1   6  12      694.54      702.81     32.36 o 
   0   6  12      265.40      283.58     21.72 o 
   1   6  12     1723.41     1946.40     40.90 o 
   2   6  12        1.60       -0.14     15.89 o 
   3   6  12      616.08      531.15     42.96 o 
   4   6  12      401.20      516.12     81.25 o 
   5   6  12      673.51      763.45     84.23 o 
  -7   7  12        3.47       32.77     20.43 o 
  -6   7  12      391.34      458.55     60.87 o 
  -5   7  12     1409.58     1489.58    110.94 o 
  -4   7  12      300.86      344.14     53.57 o 
  -3   7  12        2.88        6.27      6.22 o 
  -2   7  12     3025.33     3180.64     57.23 o 
  -1   7  12     1506.36     1517.37     43.64 o 
   0   7  12      649.69      657.79     27.50 o 
   1   7  12       13.24        4.42     10.92 o 
   2   7  12     2651.15     2631.66     72.93 o 
   3   7  12        4.85       31.69     21.16 o 
   4   7  12      466.18      559.55     62.58 o 
   5   7  12      120.32      100.32     23.06 o 
  -6   8  12      415.34      448.70     62.75 o 
  -5   8  12       79.59      113.80     34.32 o 
  -4   8  12     1469.71     1484.63     93.05 o 
  -3   8  12       46.36       36.84     11.59 o 
  -2   8  12       25.61       26.30      5.92 o 
  -1   8  12     7430.07     8082.51     91.17 o 
   0   8  12     2291.39     2370.73     46.83 o 
   1   8  12       57.04       40.69     11.24 o 
   2   8  12      724.55      809.82     71.55 o 
   3   8  12     2772.67     2874.30    126.85 o 
   4   8  12       40.48       42.29     14.36 o 
   5   8  12       67.50       50.29     33.50 o 
  -6   9  12       22.47       18.71     28.34 o 
  -5   9  12       53.01       26.64     21.03 o 
  -4   9  12       79.18       87.23     21.93 o 
  -3   9  12      190.69      221.34     39.68 o 
  -2   9  12      149.69      124.26     15.40 o 
  -1   9  12       20.65       20.66      9.31 o 
   0   9  12      146.42      163.23     15.46 o 
   1   9  12       12.57       13.73      8.13 o 
   2   9  12      157.97      169.38     55.20 o 
   3   9  12       57.15       38.03     13.98 o 
   4   9  12       38.04       29.73     14.35 o 
   5   9  12        3.43       15.82     47.07 o 
  -6  10  12        8.15       20.99     25.56 o 
  -5  10  12     1137.88     1128.65     90.16 o 
  -4  10  12      121.94      179.06     39.11 o 
  -3  10  12      923.38      913.85     60.36 o 
  -2  10  12       54.87       40.67     11.23 o 
  -1  10  12     2659.83     2827.84     56.06 o 
   0  10  12       91.30       69.53     12.89 o 
   1  10  12      304.07      327.07     32.54 o 
   2  10  12     2307.19     2275.96     70.23 o 
   3  10  12     3961.56     4007.66    170.25 o 
   4  10  12        2.14       -0.80     15.38 o 
   5  10  12       69.65       55.96     25.05 o 
  -6  11  12      184.02      193.58     39.55 o 
  -5  11  12     1250.21     1093.29    264.14 o 
  -4  11  12        6.68       14.62     21.96 o 
  -3  11  12       38.39       41.82     30.13 o 
  -2  11  12     3075.83     3270.43    111.60 o 
  -1  11  12     2471.60     2489.33     56.89 o 
   0  11  12      155.29      155.10     18.29 o 
   1  11  12       50.87       38.72     13.12 o 
   2  11  12      760.81      743.11     99.71 o 
   3  11  12      336.27      240.77     48.97 o 
   4  11  12      610.29      666.87     63.26 o 
  -5  12  12      134.05      112.87     26.58 o 
  -4  12  12       62.77       63.86     19.55 o 
  -3  12  12      914.16      990.18     86.32 o 
  -2  12  12      474.50      463.21     50.43 o 
  -1  12  12      765.40      694.61     56.46 o 
   0  12  12       57.45       53.77     10.15 o 
   1  12  12      435.48      404.58     28.47 o 
   2  12  12        0.76        8.23      8.15 o 
   3  12  12      435.89      425.06     56.75 o 
   4  12  12        5.41       14.24     17.96 o 
  -5  13  12      212.70      205.62     61.05 o 
  -4  13  12       56.48        9.12     21.25 o 
  -3  13  12      193.58      212.39     43.59 o 
  -2  13  12     1073.41     1101.31     97.67 o 
  -1  13  12      379.87      349.52     37.20 o 
   0  13  12       11.28       23.32     11.17 o 
   1  13  12      271.83      260.19     26.18 o 
   2  13  12      220.27      193.48     30.14 o 
   3  13  12        0.07       10.73     19.05 o 
  -4  14  12      100.67      124.94     38.76 o 
  -3  14  12      679.15      636.01    129.85 o 
  -2  14  12       20.00       29.22      8.29 o 
  -1  14  12     1304.64     1383.56     50.57 o 
   0  14  12       33.46       26.86     12.08 o 
   1  14  12      317.49      315.40     37.75 o 
   2  14  12      477.15      394.83     83.35 o 
   3  14  12     1400.57     1273.67    160.50 o 
  -4  15  12      445.59      401.58     75.15 o 
  -3  15  12     1592.93     1866.93    113.34 o 
  -2  15  12       35.23       35.48     15.25 o 
  -1  15  12      225.59      190.54     27.50 o 
   0  15  12      536.99      507.50     55.08 o 
   1  15  12       87.96       71.69     21.50 o 
   2  15  12      158.32      138.45     33.25 o 
  -3  16  12      253.03      219.74     43.62 o 
  -2  16  12      245.44      215.50     43.87 o 
  -1  16  12      103.10       35.43     16.33 o 
   0  16  12      254.05      209.71     41.04 o 
   1  16  12      752.10      566.64    142.39 o 
   2  16  12      103.46       50.45     41.04 o 
  -2  17  12      104.05       97.79     42.23 o 
  -1  17  12        2.83        2.55     17.31 o 
   0  17  12      282.61      249.45     52.15 o 
  -7   1  13      295.72      280.32     88.29 o 
  -6   1  13       73.14       55.25     14.71 o 
  -5   1  13      163.28      175.41     25.45 o 
  -4   1  13     3110.64     3387.81    122.11 o 
  -3   1  13     1032.42     1039.58     45.59 o 
  -2   1  13      417.79      421.96     47.15 o 
  -1   1  13     2345.65     2373.38     75.65 o 
   0   1  13     9836.73    10353.43    190.39 o 
   1   1  13       84.13       69.76     13.62 o 
   2   1  13      226.35      207.86     36.62 o 
   3   1  13     1092.56     1070.10     64.92 o 
   4   1  13      570.17      653.00     70.05 o 
   5   1  13      293.70      256.60     43.13 o 
  -7   2  13        3.07       30.59     13.80 o 
  -6   2  13      363.38      376.19     63.20 o 
  -5   2  13      279.23      335.57     56.84 o 
  -4   2  13      535.84      531.95     80.13 o 
  -3   2  13     3606.13     3672.70     98.35 o 
  -2   2  13     1142.19     1121.05     40.19 o 
  -1   2  13     3519.44     3537.77     50.93 o 
   0   2  13       79.47       81.57     13.97 o 
   1   2  13     3812.54     3694.36     57.53 o 
   2   2  13        2.61       11.35     10.22 o 
   3   2  13       57.65       71.19     22.11 o 
   4   2  13     1470.27     1640.07     82.38 o 
   5   2  13      865.42     1100.57     89.58 o 
  -7   3  13        9.97        9.58     48.77 o 
  -6   3  13       70.32       72.67     38.09 o 
  -5   3  13        2.10        8.59     11.23 o 
  -4   3  13        0.01        9.24     17.73 o 
  -3   3  13     2760.10     2946.13     70.15 o 
  -2   3  13     5252.19     5535.09     79.63 o 
  -1   3  13       35.84       25.33      8.41 o 
   0   3  13     1155.66     1056.79     40.74 o 
   1   3  13      561.84      505.74     43.32 o 
   2   3  13     1714.58     1892.39     93.50 o 
   3   3  13      688.71      603.75     97.44 o 
   4   3  13      483.98      474.52     59.71 o 
   5   3  13      645.52      630.00     61.29 o 
  -7   4  13       23.69       26.96     17.84 o 
  -6   4  13      373.75      389.91     62.85 o 
  -5   4  13      456.74      482.44     82.73 o 
  -4   4  13      286.31      284.79     42.96 o 
  -3   4  13       29.74       19.51     15.04 o 
  -2   4  13      196.82      198.81     30.42 o 
  -1   4  13        0.46        9.30      9.03 o 
   0   4  13     1281.30     1258.06     44.04 o 
   1   4  13     2874.70     2835.39    100.19 o 
   2   4  13       31.22       31.19     11.12 o 
   3   4  13        0.74       10.12     13.48 o 
   4   4  13      939.09      973.56     76.24 o 
   5   4  13      218.75      251.79     47.04 o 
  -7   5  13      426.20      452.64     73.88 o 
  -6   5  13       63.68       49.26     20.55 o 
  -5   5  13       30.02       18.76     13.82 o 
  -4   5  13     2418.13     2558.41     65.70 o 
  -3   5  13     1028.81      983.50     60.89 o 
  -2   5  13     1042.76     1061.72     54.28 o 
  -1   5  13      187.92      163.74     19.78 o 
   0   5  13     4195.77     4349.69     64.33 o 
   1   5  13      584.02      582.20     28.47 o 
   2   5  13     1010.83     1085.70    118.34 o 
   3   5  13      745.74      709.88     55.15 o 
   4   5  13      832.58      841.66    131.53 o 
   5   5  13      177.72      115.00     54.12 o 
  -7   6  13      245.28      215.59     42.50 o 
  -6   6  13      703.52      571.28     53.80 o 
  -5   6  13       46.95       64.62     16.53 o 
  -4   6  13       55.85       75.75     18.45 o 
  -3   6  13     3379.63     3767.80    122.81 o 
  -2   6  13       48.60       16.33     15.43 o 
  -1   6  13     5076.78     5279.96    141.88 o 
   0   6  13      821.77      837.66     45.34 o 
   1   6  13      820.16      785.66     29.56 o 
   2   6  13      288.66      296.26     43.66 o 
   3   6  13      871.65      991.00     71.30 o 
   4   6  13      207.41      160.15     28.70 o 
   5   6  13       63.03       52.64     16.03 o 
  -6   7  13       74.49       49.75     27.50 o 
  -5   7  13       57.83       31.13     16.82 o 
  -4   7  13      324.71      339.77     51.72 o 
  -3   7  13     1615.50     1792.22     63.34 o 
  -2   7  13     2552.40     2578.77     67.89 o 
  -1   7  13      981.44      985.52     48.42 o 
   0   7  13      249.17      265.86     20.64 o 
   1   7  13      596.12      498.82     47.86 o 
   2   7  13      587.83      574.69     49.17 o 
   3   7  13        0.97       15.92     13.30 o 
   4   7  13       87.26       79.12     32.32 o 
   5   7  13       58.45       75.26     20.90 o 
  -6   8  13      117.25      111.03     51.96 o 
  -5   8  13      518.04      569.43    100.73 o 
  -4   8  13       71.22       24.76     18.74 o 
  -3   8  13     1307.66     1333.02     82.61 o 
  -2   8  13       30.39       29.82     10.64 o 
  -1   8  13      323.03      324.06     24.92 o 
   0   8  13      643.08      672.24     43.80 o 
   1   8  13      816.58      855.54     35.89 o 
   2   8  13      766.55      822.70     54.03 o 
   3   8  13      525.95      460.87     55.40 o 
   4   8  13      233.53      251.59     34.00 o 
   5   8  13       88.66      116.93     33.12 o 
  -6   9  13      825.54      916.88     95.43 o 
  -5   9  13     1734.00     1967.50    108.75 o 
  -4   9  13        0.07        1.53     16.90 o 
  -3   9  13        2.09      -14.55     22.83 o 
  -2   9  13     1748.15     1876.30     48.45 o 
  -1   9  13      496.47      465.63     44.62 o 
   0   9  13      451.84      445.12     38.93 o 
   1   9  13      934.45      908.51     52.84 o 
   2   9  13     2110.52     2357.66     75.53 o 
   3   9  13       26.52       13.70     15.31 o 
   4   9  13      114.31       87.41     26.45 o 
  -6  10  13       93.74       53.06     22.11 o 
  -5  10  13       92.17       55.57     25.09 o 
  -4  10  13       64.41       44.74     24.80 o 
  -3  10  13      420.67      390.79     70.07 o 
  -2  10  13        0.13        9.99     12.46 o 
  -1  10  13      572.89      581.85     55.00 o 
   0  10  13       45.29       43.12     16.64 o 
   1  10  13      438.23      442.91     31.26 o 
   2  10  13      363.74      395.26     50.45 o 
   3  10  13     1276.75     1311.60     85.47 o 
   4  10  13       38.70       13.53     17.96 o 
  -5  11  13      117.78      177.59     40.21 o 
  -4  11  13       48.18       18.38     23.04 o 
  -3  11  13      132.03      140.37     29.18 o 
  -2  11  13       42.88       42.31      9.51 o 
  -1  11  13       52.07       48.89      8.46 o 
   0  11  13      188.70      188.03     24.92 o 
   1  11  13      422.88      453.53     35.56 o 
   2  11  13      302.94      298.20     36.77 o 
   3  11  13        0.14       18.10     17.17 o 
   4  11  13        1.68        5.80     16.62 o 
  -5  12  13       73.28       73.10     28.85 o 
  -4  12  13        0.05       28.76     23.59 o 
  -3  12  13      482.89      553.24     60.60 o 
  -2  12  13        4.14       15.65     10.29 o 
  -1  12  13      420.80      563.47     56.28 o 
   0  12  13      192.39      177.24     18.40 o 
   1  12  13      415.18      400.66     34.70 o 
   2  12  13      511.56      596.12     82.46 o 
   3  12  13      510.10      409.40    105.88 o 
  -4  13  13      356.10      317.47     65.16 o 
  -3  13  13      492.27      441.91     66.38 o 
  -2  13  13      219.31      236.07     38.23 o 
  -1  13  13       25.61       38.70     13.92 o 
   0  13  13      507.70      511.67     37.27 o 
   1  13  13       67.16       56.59     12.25 o 
   2  13  13      753.09      769.07     94.50 o 
   3  13  13        0.96       38.45     17.17 o 
  -4  14  13       22.82       47.95     35.32 o 
  -3  14  13      126.61       77.71     30.55 o 
  -2  14  13        5.61       19.76     14.88 o 
  -1  14  13       69.48       55.26     19.03 o 
   0  14  13      108.81       74.90     13.86 o 
   1  14  13      490.32      469.62     62.38 o 
   2  14  13        0.46       42.93     19.39 o 
  -3  15  13      356.45      340.85     63.70 o 
  -2  15  13      835.23      869.18     86.55 o 
  -1  15  13        9.06       -0.21     14.39 o 
   0  15  13        6.55       17.39     11.24 o 
   1  15  13      340.19      288.20     46.85 o 
   2  15  13      268.13      289.92     44.44 o 
  -2  16  13        0.52       17.87     10.41 o 
  -1  16  13      245.34      237.20     41.22 o 
   0  16  13       89.62       60.87     22.95 o 
   1  16  13      420.26      284.30     83.95 o 
  -7   0  14        5.77      -15.23     40.02 o 
  -6   0  14       29.76       13.19     38.20 o 
  -5   0  14     3131.19     3422.82    129.90 o 
  -4   0  14     1048.70     1182.55    146.32 o 
  -3   0  14     1832.04     1970.48     90.61 o 
  -2   0  14      172.40      165.89     36.27 o 
  -1   0  14     6252.95     6059.82    141.01 o 
   0   0  14       12.41       -9.78     38.65 o 
   1   0  14      914.30      893.38    110.51 o 
   2   0  14     1100.60     1114.50     89.80 o 
   3   0  14      509.08      569.80     66.70 o 
   4   0  14      840.83      928.88     74.12 o 
   5   0  14      225.21      244.44    116.65 o 
  -7   1  14        2.50       -8.13     27.00 o 
  -6   1  14       12.94        6.81     17.66 o 
  -5   1  14      596.31      558.68     91.12 o 
  -4   1  14     1181.14     1134.51     71.26 o 
  -3   1  14       47.40       38.05     14.11 o 
  -2   1  14      522.05      469.78     47.74 o 
  -1   1  14      453.33      454.47     76.72 o 
   0   1  14      504.45      416.70     47.24 o 
   1   1  14      335.44      352.72     57.02 o 
   2   1  14        1.48        7.39     13.58 o 
   3   1  14     1228.52     1332.05    103.66 o 
   4   1  14       98.21      106.25     30.07 o 
   5   1  14      277.73      288.28     41.07 o 
  -7   2  14       26.23       34.41     24.36 o 
  -6   2  14      198.11      167.06     31.41 o 
  -5   2  14      509.82      492.95     63.75 o 
  -4   2  14       82.57       84.79     13.06 o 
  -3   2  14       16.87       19.49     10.46 o 
  -2   2  14      226.12      226.74     29.42 o 
  -1   2  14      210.81      185.37     26.84 o 
   0   2  14       15.79       17.87      8.87 o 
   1   2  14        1.63       22.40     13.53 o 
   2   2  14      112.38      122.08     24.56 o 
   3   2  14       53.78       36.73     19.65 o 
   4   2  14      115.30      133.81     26.73 o 
   5   2  14       26.21       55.37     24.83 o 
  -7   3  14      121.16       62.02     22.71 o 
  -6   3  14       72.53       70.42     18.07 o 
  -5   3  14      221.60      206.56     41.10 o 
  -4   3  14     2041.24     2218.20     94.56 o 
  -3   3  14       28.68        4.00     11.42 o 
  -2   3  14      646.95      603.13     40.26 o 
  -1   3  14     2453.73     2614.70     55.96 o 
   0   3  14     3166.55     3264.83     58.13 o 
   1   3  14        0.96       17.69     11.19 o 
   2   3  14       15.97       26.24     23.39 o 
   3   3  14     2559.02     2711.54    112.90 o 
   4   3  14      853.49     1003.32    109.41 o 
   5   3  14      136.31       94.93     23.00 o 
  -7   4  14       39.92       17.32     15.41 o 
  -6   4  14       44.10       29.52     16.45 o 
  -5   4  14      972.92      944.84    134.62 o 
  -4   4  14       19.36       23.69     13.01 o 
  -3   4  14     2024.19     2110.47     56.43 o 
  -2   4  14        1.95        5.67     12.11 o 
  -1   4  14     1613.70     1576.82     47.09 o 
   0   4  14      127.74      130.81     15.57 o 
   1   4  14     1030.02      979.09     45.69 o 
   2   4  14      717.40      760.05    106.95 o 
   3   4  14      660.75      673.84    121.66 o 
   4   4  14      211.18      246.56     42.43 o 
   5   4  14       46.84       86.65     25.28 o 
  -6   5  14        2.56       26.29     20.72 o 
  -5   5  14        7.89       10.19     17.64 o 
  -4   5  14       78.77       74.55     16.66 o 
  -3   5  14      657.36      831.45     53.00 o 
  -2   5  14     1559.38     1680.37     49.02 o 
  -1   5  14      640.82      603.44     67.17 o 
   0   5  14      559.11      497.67     44.42 o 
   1   5  14     2147.41     2162.40     53.56 o 
   2   5  14      538.62      570.35     77.34 o 
   3   5  14        5.89       30.10     17.93 o 
   4   5  14      168.59       68.30     19.36 o 
   5   5  14      333.75      307.04     39.76 o 
  -6   6  14       32.47       33.05     25.06 o 
  -5   6  14      393.77      401.01     37.74 o 
  -4   6  14       12.68       18.46     12.08 o 
  -3   6  14      297.77      246.78     26.55 o 
  -2   6  14     1789.37     1885.63     63.10 o 
  -1   6  14       87.43       79.45     15.02 o 
   0   6  14     1134.80     1053.23     44.13 o 
   1   6  14      356.97      342.40     32.68 o 
   2   6  14      261.60      276.27     40.59 o 
   3   6  14        4.63       28.02     18.82 o 
   4   6  14       93.12      110.07     28.28 o 
   5   6  14        5.58       11.40     21.53 o 
  -6   7  14      582.39      520.11     69.70 o 
  -5   7  14      290.24      248.26     40.57 o 
  -4   7  14      532.65      435.80     55.17 o 
  -3   7  14       14.00       24.41     14.43 o 
  -2   7  14     4165.77     4319.58     85.64 o 
  -1   7  14       20.71       10.91      5.62 o 
   0   7  14      665.85      701.00     50.35 o 
   1   7  14      825.69      725.46     49.83 o 
   2   7  14     1180.63     1227.86     62.38 o 
   3   7  14      485.55      413.08     48.25 o 
   4   7  14       27.95       40.07     13.35 o 
  -6   8  14      478.52      523.82     82.08 o 
  -5   8  14       11.42       10.96     26.12 o 
  -4   8  14      359.36      397.48     39.07 o 
  -3   8  14     1837.66     1846.94     92.20 o 
  -2   8  14      121.21       79.78     17.04 o 
  -1   8  14      401.44      333.48     29.02 o 
   0   8  14      458.82      460.43     34.04 o 
   1   8  14      902.68      814.71    245.12 o 
   2   8  14      826.75      844.04     52.28 o 
   3   8  14      650.93      774.98     80.20 o 
   4   8  14       13.42       17.96     17.05 o 
  -6   9  14      182.63      192.13     43.19 o 
  -5   9  14      145.76      156.52     50.71 o 
  -4   9  14        1.16       19.04     13.50 o 
  -3   9  14      172.67      164.51     26.85 o 
  -2   9  14      272.74      284.82     46.80 o 
  -1   9  14       96.70      100.04     15.85 o 
   0   9  14       69.21      107.63     14.51 o 
   1   9  14       84.71       70.24     18.04 o 
   2   9  14       15.38        6.46     13.70 o 
   3   9  14      151.75      103.14     40.06 o 
   4   9  14       98.35       90.78     38.07 o 
  -5  10  14        2.13       32.52     19.78 o 
  -4  10  14      351.96      384.87     40.75 o 
  -3  10  14      280.33      254.64     35.72 o 
  -2  10  14      732.93      632.09     77.71 o 
  -1  10  14      236.05      220.95     23.19 o 
   0  10  14     1202.88     1168.12     47.30 o 
   1  10  14      548.48      535.38     50.94 o 
   2  10  14      765.14      837.64     57.71 o 
   3  10  14      337.42      247.04     58.01 o 
   4  10  14       98.96       77.06     19.19 o 
  -5  11  14      403.30      324.34     77.59 o 
  -4  11  14      169.66      125.49     32.79 o 
  -3  11  14       40.99       65.33     24.70 o 
  -2  11  14     3193.33     3302.33     82.50 o 
  -1  11  14      132.26      142.84     22.21 o 
   0  11  14      333.25      280.19     34.89 o 
   1  11  14      845.10      873.63     75.23 o 
   2  11  14     1669.21     1833.67     72.26 o 
   3  11  14       56.83       32.36     24.41 o 
  -5  12  14       42.86       20.53     23.02 o 
  -4  12  14        2.81       34.03     29.33 o 
  -3  12  14      113.86      104.00     21.30 o 
  -2  12  14        1.59       11.42      9.92 o 
  -1  12  14      391.00      327.99     36.50 o 
   0  12  14       59.15       54.32     14.83 o 
   1  12  14      207.53      181.91     28.55 o 
   2  12  14      319.59      302.24     41.10 o 
   3  12  14       95.34      109.94     31.10 o 
  -4  13  14       63.68       69.60     26.79 o 
  -3  13  14      568.27      634.78     91.68 o 
  -2  13  14      705.57      637.29    148.18 o 
  -1  13  14      162.90      129.24     19.34 o 
   0  13  14      128.73      109.17     16.84 o 
   1  13  14      456.77      430.37     45.20 o 
   2  13  14      177.37      233.60     42.99 o 
  -3  14  14      199.49      117.28     29.72 o 
  -2  14  14       78.85       53.66     19.60 o 
  -1  14  14      480.76      411.84     43.33 o 
   0  14  14      250.60      232.61     26.88 o 
   1  14  14      265.33      219.05     34.96 o 
   2  14  14      455.23      335.45     88.67 o 
  -2  15  14       71.20       32.23     19.50 o 
  -1  15  14      201.22      151.71     34.17 o 
   0  15  14     1019.37     1070.66     99.72 o 
   1  15  14        5.72       34.33     23.58 o 
  -6   1  15      111.63       65.88     18.13 o 
  -5   1  15       29.64       46.04     16.91 o 
  -4   1  15      615.91      630.51     87.56 o 
  -3   1  15      195.53      147.76     27.70 o 
  -2   1  15       56.25       50.68     12.38 o 
  -1   1  15     1522.15     1535.64     50.52 o 
   0   1  15     1034.43     1287.11    168.64 o 
   1   1  15      407.65      375.77     42.50 o 
   2   1  15       16.52       35.78     20.49 o 
   3   1  15     1845.47     1937.18     85.06 o 
   4   1  15       79.81      134.59     40.09 o 
   5   1  15       71.21      106.04     38.03 o 
  -6   2  15      352.43      333.23     63.82 o 
  -5   2  15     3442.21     3898.72     89.09 o 
  -4   2  15       90.45       80.50     18.52 o 
  -3   2  15     1008.07      886.66     72.69 o 
  -2   2  15      469.04      469.14     47.84 o 
  -1   2  15     2636.94     2514.26     66.24 o 
   0   2  15      457.39      437.16     62.38 o 
   1   2  15      330.56      359.00     41.64 o 
   2   2  15     1676.48     1702.62     67.03 o 
   3   2  15      378.21      494.64     55.03 o 
   4   2  15      631.22      597.51     89.60 o 
   5   2  15       34.78       50.20     19.90 o 
  -6   3  15        0.22       20.03     14.15 o 
  -5   3  15      112.63      103.95     20.72 o 
  -4   3  15      818.46      742.37     88.51 o 
  -3   3  15        3.67       12.14     11.81 o 
  -2   3  15      483.11      494.86     60.74 o 
  -1   3  15      212.94      186.51     28.38 o 
   0   3  15       25.34       23.37     14.24 o 
   1   3  15     2120.97     1993.98     73.70 o 
   2   3  15      373.12      399.82     40.76 o 
   3   3  15      289.55      283.46     48.96 o 
   4   3  15       22.46       23.03     25.89 o 
   5   3  15      181.31      195.43     40.83 o 
  -6   4  15      248.47      239.53     36.48 o 
  -5   4  15      274.23      305.39     34.43 o 
  -4   4  15      304.75      278.28     38.36 o 
  -3   4  15      505.99      483.53     65.36 o 
  -2   4  15     1664.70     1905.11     59.96 o 
  -1   4  15      720.27      785.88     43.06 o 
   0   4  15      286.49      227.87     26.11 o 
   1   4  15        3.33        5.90      9.14 o 
   2   4  15      192.61      182.48     29.51 o 
   3   4  15        0.09        5.93     18.98 o 
   4   4  15      123.12       83.66     20.41 o 
  -6   5  15      184.83      160.56     27.39 o 
  -5   5  15        9.42       25.42     18.40 o 
  -4   5  15      488.59      527.72     71.40 o 
  -3   5  15      519.36      508.83     48.47 o 
  -2   5  15      665.28      643.85     49.53 o 
  -1   5  15      895.92      922.44     70.50 o 
   0   5  15     1594.35     1617.38     65.39 o 
   1   5  15      310.40      295.68     33.12 o 
   2   5  15       45.44       78.09     17.65 o 
   3   5  15      917.80      966.79     89.27 o 
   4   5  15        0.47       19.07     13.08 o 
  -6   6  15       65.19       51.32     21.91 o 
  -5   6  15      310.50      248.52     30.44 o 
  -4   6  15      278.27      318.29     51.53 o 
  -3   6  15     3501.69     3633.30     90.65 o 
  -2   6  15      535.58      523.40     37.14 o 
  -1   6  15       38.02       22.33     17.84 o 
   0   6  15     2467.00     2628.12     48.67 o 
   1   6  15      943.81     1045.32     57.20 o 
   2   6  15      705.69      753.83     84.23 o 
   3   6  15      142.11      150.85     30.11 o 
   4   6  15      625.05      623.41     69.98 o 
  -6   7  15       10.22        3.83     29.67 o 
  -5   7  15        6.54       19.72     13.41 o 
  -4   7  15       14.76       19.56     12.55 o 
  -3   7  15       47.35       47.92     16.20 o 
  -2   7  15       83.33       50.14     17.38 o 
  -1   7  15       70.51       58.43     11.78 o 
   0   7  15      387.11      391.43     38.70 o 
   1   7  15      735.57      764.96     69.70 o 
   2   7  15      202.21      195.80     32.23 o 
   3   7  15       11.73       37.74     18.26 o 
   4   7  15       63.18       75.37     25.45 o 
  -5   8  15      123.34       80.57     23.42 o 
  -4   8  15      393.72      433.64     55.74 o 
  -3   8  15       17.69       17.84     13.35 o 
  -2   8  15      394.84      417.07     33.91 o 
  -1   8  15      297.28      264.13     24.86 o 
   0   8  15      546.04      589.48     51.17 o 
   1   8  15       23.43       54.59     21.16 o 
   2   8  15      208.29      195.37     36.60 o 
   3   8  15      276.84      258.33     45.83 o 
   4   8  15      878.90      843.11    112.97 o 
  -5   9  15        3.68       34.72     19.45 o 
  -4   9  15      365.72      346.82     53.36 o 
  -3   9  15      624.86      700.88     70.82 o 
  -2   9  15     1023.84     1060.00     75.26 o 
  -1   9  15      166.26      160.74     21.28 o 
   0   9  15      149.03      124.33     18.17 o 
   1   9  15     1306.82     1410.44    108.42 o 
   2   9  15      983.79     1040.29     56.55 o 
   3   9  15        1.35        3.42     12.32 o 
  -5  10  15        0.92       44.17     29.06 o 
  -4  10  15      158.75      177.52     43.43 o 
  -3  10  15      803.30      856.16    114.49 o 
  -2  10  15       13.17       35.75     13.89 o 
  -1  10  15       80.32       38.57     12.29 o 
   0  10  15     1134.48     1057.12     52.77 o 
   1  10  15      438.62      507.09     58.00 o 
   2  10  15       44.96       37.21     18.84 o 
   3  10  15       18.42       16.95      8.89 o 
  -4  11  15        0.04       -5.52     23.14 o 
  -3  11  15      145.98      162.72     32.79 o 
  -2  11  15      253.87      241.34     30.49 o 
  -1  11  15       10.15       15.22     12.64 o 
   0  11  15        1.87       -1.32     11.14 o 
   1  11  15       23.04       24.75     14.61 o 
   2  11  15        5.75      -17.34     17.34 o 
   3  11  15       20.49       27.06     21.52 o 
  -4  12  15      714.80      720.36     83.80 o 
  -3  12  15      263.35      214.70     44.10 o 
  -2  12  15       34.77       21.91     20.44 o 
  -1  12  15       53.45       42.29     15.47 o 
   0  12  15     1054.74     1061.58     52.91 o 
   1  12  15       64.81       60.91     21.13 o 
   2  12  15      130.32       86.16     24.34 o 
  -3  13  15      128.02      131.19     38.91 o 
  -2  13  15      728.63      884.85    192.70 o 
  -1  13  15      211.67      190.67     24.58 o 
   0  13  15      607.31      484.65     50.23 o 
   1  13  15      199.42      192.54     44.23 o 
   2  13  15      220.91      136.59     82.20 o 
  -3  14  15      155.18      170.71     52.30 o 
  -2  14  15      546.21      467.61    116.58 o 
  -1  14  15      435.76      420.24     67.38 o 
   0  14  15        4.14        3.49     12.24 o 
   1  14  15        3.52        0.68     20.26 o 
  -6   0  16      350.35      305.77     94.21 o 
  -5   0  16     2658.14     2801.41    142.19 o 
  -4   0  16      163.34      173.66     40.26 o 
  -3   0  16        9.18       15.32     14.60 o 
  -2   0  16     4800.13     5057.05    279.31 o 
  -1   0  16     2741.06     2807.45    111.08 o 
   0   0  16      646.43      655.37     64.01 o 
   1   0  16        1.63       65.26     41.16 o 
   2   0  16     2357.87     2451.40    251.71 o 
   3   0  16      178.72      231.25     68.67 o 
   4   0  16      210.31      190.32     79.36 o 
  -6   1  16      155.89      110.51     28.40 o 
  -5   1  16       22.10       28.20     16.04 o 
  -4   1  16        2.69       15.81     13.41 o 
  -3   1  16      147.46      124.95     22.94 o 
  -2   1  16      110.30       79.66     15.75 o 
  -1   1  16     1008.74     1018.23     52.97 o 
   0   1  16        0.52       23.11      8.86 o 
   1   1  16      640.96      597.74     73.12 o 
   2   1  16       73.73       58.64     21.50 o 
   3   1  16      506.91      429.28     94.53 o 
   4   1  16       16.89       31.76     20.75 o 
  -6   2  16       26.06       39.95     16.26 o 
  -5   2  16       30.77       36.01     19.04 o 
  -4   2  16       31.67       44.83     13.88 o 
  -3   2  16      276.90      261.63     46.30 o 
  -2   2  16      765.62      754.09     61.42 o 
  -1   2  16      389.32      370.42     41.69 o 
   0   2  16      417.25      365.35     39.81 o 
   1   2  16      435.23      549.15     73.27 o 
   2   2  16      461.73      434.73     70.64 o 
   3   2  16       34.62       24.49     18.36 o 
   4   2  16        7.63       14.82     21.60 o 
  -6   3  16      738.14      775.36     76.90 o 
  -5   3  16       18.48       18.09     16.80 o 
  -4   3  16      191.57      170.59     24.31 o 
  -3   3  16      652.63      695.14     50.74 o 
  -2   3  16      328.12      343.31     38.96 o 
  -1   3  16     1154.60     1217.00     62.98 o 
   0   3  16       95.24       99.21     17.23 o 
   1   3  16      748.25      656.67     73.64 o 
   2   3  16      342.09      300.55     40.03 o 
   3   3  16      964.01     1318.02    179.19 o 
   4   3  16       16.08       26.95     14.98 o 
  -6   4  16       64.92       47.34     21.05 o 
  -5   4  16      556.13      468.15     68.02 o 
  -4   4  16       71.99       63.81     16.97 o 
  -3   4  16      418.67      385.50     35.00 o 
  -2   4  16     1605.60     1732.58     57.24 o 
  -1   4  16      405.43      389.93     57.27 o 
   0   4  16     2103.79     2104.31     78.51 o 
   1   4  16      479.43      448.92     81.26 o 
   2   4  16      633.71      648.51     67.73 o 
   3   4  16        3.57        6.74     19.99 o 
   4   4  16      123.53       79.96     32.50 o 
  -6   5  16        2.00       13.29     17.86 o 
  -5   5  16       12.44       26.64     16.75 o 
  -4   5  16       10.69       29.88     14.74 o 
  -3   5  16      205.07      212.91     31.68 o 
  -2   5  16      812.30      837.85     66.71 o 
  -1   5  16      159.76      167.58     18.77 o 
   0   5  16      169.62      161.17     20.68 o 
   1   5  16      607.25      578.21     59.96 o 
   2   5  16       80.14       40.84     16.43 o 
   3   5  16       11.42       19.32     16.11 o 
   4   5  16      192.84      178.40     34.00 o 
  -6   6  16      100.20       59.45     23.25 o 
  -5   6  16       13.41       33.18     12.85 o 
  -4   6  16        0.79       11.57      9.98 o 
  -3   6  16       84.48       84.37     16.02 o 
  -2   6  16      914.11      955.97     77.88 o 
  -1   6  16      201.92      219.34     28.69 o 
   0   6  16      138.01      107.00     11.82 o 
   1   6  16      698.40      659.07     55.31 o 
   2   6  16      569.92      610.08     67.61 o 
   3   6  16       14.48       24.78     19.46 o 
   4   6  16       27.87       35.75     21.54 o 
  -5   7  16      167.91      131.36     35.61 o 
  -4   7  16      498.44      515.53     54.32 o 
  -3   7  16      352.80      295.75     41.13 o 
  -2   7  16      305.13      328.14     31.99 o 
  -1   7  16      641.54      699.11     49.44 o 
   0   7  16       55.67       42.73     13.71 o 
   1   7  16     1386.07     1388.83     78.94 o 
   2   7  16        9.02       44.81     15.93 o 
   3   7  16      316.70      410.66     49.63 o 
  -5   8  16        0.18       16.69     12.77 o 
  -4   8  16      697.24      771.11     56.98 o 
  -3   8  16     1196.96     1163.43     58.87 o 
  -2   8  16       23.58       21.18      8.63 o 
  -1   8  16       14.86       30.22     13.73 o 
   0   8  16     1502.22     1475.77     51.40 o 
   1   8  16      619.07      559.32    117.16 o 
   2   8  16      196.29      164.13     27.89 o 
   3   8  16       38.53       39.85     13.10 o 
  -5   9  16       29.76       43.88     35.13 o 
  -4   9  16        1.30       13.80     21.35 o 
  -3   9  16       51.80       59.57     16.68 o 
  -2   9  16       10.33       17.70     13.37 o 
  -1   9  16        5.01        6.53     11.60 o 
   0   9  16       25.66       29.23     11.25 o 
   1   9  16       14.11       13.08     12.96 o 
   2   9  16       51.25       41.57     17.73 o 
   3   9  16       44.32       31.16     12.38 o 
  -4  10  16      498.65      528.40     80.59 o 
  -3  10  16      598.41      545.90     56.88 o 
  -2  10  16       34.29       27.30     11.95 o 
  -1  10  16        2.50       21.59     11.57 o 
   0  10  16      482.85      409.04     71.78 o 
   1  10  16       20.06        9.85     14.70 o 
   2  10  16       25.77       20.63     19.87 o 
  -4  11  16      808.56      777.99     96.96 o 
  -3  11  16      321.87      365.83     58.04 o 
  -2  11  16     1046.32      935.35     90.74 o 
  -1  11  16       86.64       74.77     19.42 o 
   0  11  16      109.24       76.72     16.16 o 
   1  11  16      781.99      782.29    103.89 o 
   2  11  16       42.83       28.62     16.58 o 
  -3  12  16        1.34       16.37     25.40 o 
  -2  12  16      192.43      142.92     27.71 o 
  -1  12  16       66.17       44.96     15.04 o 
   0  12  16       10.76       20.19     12.20 o 
   1  12  16        0.41        8.92     11.21 o 
  -2  13  16       17.46       15.13     19.88 o 
  -1  13  16       26.74       44.54     17.74 o 
   0  13  16       63.14       35.37     16.85 o 
   1  13  16      103.47       75.04     26.83 o 
  -6   1  17      394.88      313.57     65.30 o 
  -5   1  17       86.86       48.56     17.39 o 
  -4   1  17      453.99      353.81     66.47 o 
  -3   1  17     1063.59     1088.98     64.36 o 
  -2   1  17       45.70       38.97     11.05 o 
  -1   1  17      304.35      339.16     40.76 o 
   0   1  17      143.87      128.98     36.60 o 
   1   1  17      402.14      426.72    103.92 o 
   2   1  17       38.13       55.49     31.70 o 
   3   1  17      144.11      168.64     37.16 o 
   4   1  17       98.57       73.64     33.53 o 
  -6   2  17      131.87      117.73     24.86 o 
  -5   2  17      248.44      199.85     36.67 o 
  -4   2  17      220.53      194.85     30.02 o 
  -3   2  17        0.60       11.41     13.16 o 
  -2   2  17     2306.09     2612.75     70.79 o 
  -1   2  17      287.85      329.19     31.75 o 
   0   2  17     1038.37     1057.37     86.59 o 
   1   2  17        4.08       10.60     17.82 o 
   2   2  17     1325.80     1179.32    107.54 o 
   3   2  17        4.18       35.93     14.60 o 
   4   2  17      172.50      227.29     38.45 o 
  -5   3  17        1.09        7.58     15.53 o 
  -4   3  17        0.85       23.55     13.91 o 
  -3   3  17       28.70       23.17     14.69 o 
  -2   3  17       41.89       45.68     13.16 o 
  -1   3  17      139.39      111.89     19.66 o 
   0   3  17       61.09       29.76     26.33 o 
   1   3  17        7.66       46.76     15.90 o 
   2   3  17      107.19       45.23     38.49 o 
   3   3  17       13.88       39.59     22.54 o 
  -5   4  17       45.74       50.49     13.86 o 
  -4   4  17       15.43       21.33     12.79 o 
  -3   4  17      175.10      173.46     29.17 o 
  -2   4  17      117.16      127.99     21.33 o 
  -1   4  17      193.85      164.98     26.00 o 
   0   4  17      421.68      473.28     52.07 o 
   1   4  17      876.95      876.38    112.34 o 
   2   4  17      398.51      404.43     46.31 o 
   3   4  17        1.13       11.25     11.98 o 
  -5   5  17      115.39       54.03     18.68 o 
  -4   5  17       31.90       35.35     13.42 o 
  -3   5  17      549.58      601.90     60.54 o 
  -2   5  17      140.27      134.50     24.99 o 
  -1   5  17     1162.30     1302.28     57.94 o 
   0   5  17        4.91       17.34     17.11 o 
   1   5  17      586.71      563.94    109.31 o 
   2   5  17       13.29        3.50     18.40 o 
   3   5  17      338.11      355.16     62.17 o 
  -5   6  17        5.85       23.45     10.71 o 
  -4   6  17      949.46     1068.84     81.90 o 
  -3   6  17      298.63      341.05     33.44 o 
  -2   6  17      407.84      371.51     45.44 o 
  -1   6  17       21.69       14.31      9.39 o 
   0   6  17     1421.06     1458.12     77.33 o 
   1   6  17       63.18       53.03     12.82 o 
   2   6  17      176.93      127.55     24.50 o 
   3   6  17      272.21      226.69     60.54 o 
  -5   7  17        9.79       28.19     20.26 o 
  -4   7  17       43.27       29.44     17.69 o 
  -3   7  17      227.17      219.86     30.91 o 
  -2   7  17      286.40      255.49     38.30 o 
  -1   7  17      267.60      227.15     28.67 o 
   0   7  17       40.41       38.85     15.86 o 
   1   7  17        0.42       29.10     15.30 o 
   2   7  17        1.47        8.37     19.87 o 
   3   7  17       39.12       12.04     15.92 o 
  -4   8  17       89.13       80.10     18.29 o 
  -3   8  17        0.12       14.36     14.68 o 
  -2   8  17        0.53       10.76     11.80 o 
  -1   8  17      401.17      350.51     47.25 o 
   0   8  17      182.71      168.54     52.98 o 
   1   8  17      123.33      143.90     44.69 o 
   2   8  17      112.82       98.22     24.07 o 
  -4   9  17      691.59      516.87    109.35 o 
  -3   9  17      127.92      104.99     19.61 o 
  -2   9  17       48.55       25.47     16.33 o 
  -1   9  17     1307.75     1268.45    112.90 o 
   0   9  17       29.82       47.66     30.01 o 
   1   9  17      381.28      349.02     53.25 o 
   2   9  17       71.42       39.30     34.61 o 
  -4  10  17       75.35       69.65     18.05 o 
  -3  10  17       65.36       42.56     17.59 o 
  -2  10  17       14.65       28.78     21.20 o 
  -1  10  17       59.48       51.58     10.85 o 
   0  10  17      710.22      734.80    102.78 o 
   1  10  17       21.94       52.52     19.23 o 
   2  10  17       41.22       41.47     15.79 o 
  -3  11  17       17.95       19.99     13.61 o 
  -2  11  17       22.17       30.21     14.64 o 
  -1  11  17        8.91        5.08     12.01 o 
   0  11  17        5.74        1.75     24.20 o 
   1  11  17       12.96       13.99     24.99 o 
  -2  12  17       73.48       71.58     24.56 o 
  -1  12  17      680.96      636.01     58.14 o 
   0  12  17      780.61      451.94    155.24 o 
  -5   0  18       40.62       39.56     33.25 o 
  -4   0  18     1511.99     1612.11     87.05 o 
  -3   0  18       66.22       70.87     20.81 o 
  -2   0  18     3296.01     3084.81    151.78 o 
  -1   0  18      318.26      271.75     73.79 o 
   0   0  18      312.82      266.26     63.89 o 
   1   0  18      820.47      876.78    272.18 o 
   2   0  18      861.18      912.25    367.90 o 
   3   0  18       75.61       72.53     48.43 o 
  -5   1  18       55.12       41.19     16.87 o 
  -4   1  18       53.33       77.24     18.96 o 
  -3   1  18      561.08      595.82     69.95 o 
  -2   1  18      140.88      111.17     22.42 o 
  -1   1  18       82.06       40.24     15.50 o 
   0   1  18      109.61       67.09     38.02 o 
   1   1  18      131.06      149.11     44.34 o 
   2   1  18      175.66       74.92     37.75 o 
   3   1  18       67.80       28.14     31.11 o 
  -5   2  18        3.77       21.56      9.06 o 
  -4   2  18        0.16       -4.83     15.60 o 
  -3   2  18        8.77        7.49     15.45 o 
  -2   2  18       95.85       76.01     24.76 o 
  -1   2  18       41.13       34.90      9.41 o 
   0   2  18       11.89       54.96     31.74 o 
   1   2  18      270.87      242.72     62.22 o 
   2   2  18      135.21      127.60     29.84 o 
   3   2  18       29.42       33.43     18.33 o 
  -5   3  18       19.06       19.18     12.69 o 
  -4   3  18      159.96      181.84     24.38 o 
  -3   3  18     1205.23     1332.76     86.94 o 
  -2   3  18      212.40      212.82     28.87 o 
  -1   3  18       20.19       37.06     19.82 o 
   0   3  18      294.84      281.38     57.54 o 
   1   3  18      525.45      698.32     61.61 o 
   2   3  18      117.04       83.15     24.66 o 
   3   3  18       71.08       59.03     30.68 o 
  -5   4  18        0.15       -7.05     17.68 o 
  -4   4  18      720.87      713.57     68.19 o 
  -3   4  18       24.49       18.95     12.37 o 
  -2   4  18     1084.10     1043.43    107.32 o 
  -1   4  18        0.31       19.06     11.28 o 
   0   4  18      532.61      496.89     64.11 o 
   1   4  18      383.13      421.29     61.75 o 
   2   4  18      317.92      276.51     62.72 o 
   3   4  18      329.77      370.10     52.10 o 
  -5   5  18      114.85       90.05     17.69 o 
  -4   5  18      134.31       90.78     21.23 o 
  -3   5  18        4.99       23.92     14.94 o 
  -2   5  18      146.20      130.48     21.21 o 
  -1   5  18      641.49      624.85     91.73 o 
   0   5  18      139.08      121.28     65.60 o 
   1   5  18       38.60       32.88     30.07 o 
   2   5  18      104.31      104.66     35.17 o 
   3   5  18       17.21       28.20     26.15 o 
  -4   6  18        7.77       29.21     10.24 o 
  -3   6  18        0.63       16.83     11.24 o 
  -2   6  18       22.49       49.53     16.85 o 
  -1   6  18        9.94        5.06     14.08 o 
   0   6  18        4.81       -7.90     27.59 o 
   1   6  18      445.03      422.83     62.93 o 
   2   6  18      104.66       92.60     20.92 o 
  -4   7  18      176.57      112.49     26.67 o 
  -3   7  18       93.00       67.50     15.78 o 
  -2   7  18      460.63      512.29     41.90 o 
  -1   7  18      966.06      940.95     78.78 o 
   0   7  18       65.05       55.07     27.63 o 
   1   7  18      379.09      414.33     91.56 o 
   2   7  18      194.32      129.19     35.50 o 
  -4   8  18      293.60      261.98     56.04 o 
  -3   8  18       49.33       19.09     12.57 o 
  -2   8  18      231.15      218.43     35.75 o 
  -1   8  18       13.16       23.66      9.26 o 
   0   8  18      531.51      571.76     82.28 o 
   1   8  18        7.45       31.95     14.81 o 
   2   8  18       15.01       43.23     22.85 o 
  -3   9  18       12.55       25.19     10.32 o 
  -2   9  18       20.53       35.06     16.67 o 
  -1   9  18       32.35       50.87     16.85 o 
   0   9  18       85.83       42.38     29.79 o 
   1   9  18       39.13       53.60     22.75 o 
  -3  10  18        0.90       14.28     13.52 o 
  -2  10  18       45.03       11.09     15.39 o 
  -1  10  18      175.05      192.35     38.95 o 
   0  10  18      146.42      152.78     40.97 o 
   1  10  18       24.57       31.21     21.50 o 
  -2  11  18      225.11      271.48     91.75 o 
  -1  11  18      717.81      801.65    142.34 o 
  -4   1  19      102.40      120.75     41.00 o 
  -3   1  19      704.15      746.16     98.43 o 
  -2   1  19       77.97       39.91     16.61 o 
  -1   1  19       80.61      120.37     46.15 o 
   0   1  19      720.12      708.37     79.04 o 
   1   1  19      318.85      327.04     52.97 o 
   2   1  19       18.80       14.56     21.58 o 
  -4   2  19      976.24      876.15     84.21 o 
  -3   2  19        1.07       15.51     14.99 o 
  -2   2  19      252.16      193.03     25.43 o 
  -1   2  19      550.56      571.82     74.35 o 
   0   2  19      231.15      210.71     58.43 o 
   1   2  19      830.39     1022.86    151.09 o 
   2   2  19      395.09      505.58     86.86 o 
  -4   3  19      111.83       57.02     16.69 o 
  -3   3  19        1.97       16.35     13.75 o 
  -2   3  19        4.92       18.65     15.56 o 
  -1   3  19        2.61       30.91     39.11 o 
   0   3  19       11.56      -13.86     28.77 o 
   1   3  19       76.67       38.07     26.75 o 
   2   3  19      186.97      237.64     51.26 o 
  -4   4  19        5.25       11.45     18.48 o 
  -3   4  19       30.14       19.61     11.70 o 
  -2   4  19       20.07       25.65     13.19 o 
  -1   4  19      205.83      188.48     38.79 o 
   0   4  19        3.64       11.28     27.42 o 
   1   4  19        3.60       16.91     20.24 o 
   2   4  19        1.58       18.88     32.86 o 
  -4   5  19       33.47       57.37     17.47 o 
  -3   5  19      598.70      583.05     53.23 o 
  -2   5  19        0.08        3.27     10.13 o 
  -1   5  19       24.60       35.32     59.46 o 
   0   5  19      482.94      433.12     89.31 o 
   1   5  19      216.95      261.65     64.35 o 
   2   5  19      239.97      165.68     49.20 o 
  -4   6  19       80.58       67.94     23.81 o 
  -3   6  19       74.37      119.11     31.70 o 
  -2   6  19      480.44      456.91     47.57 o 
  -1   6  19      153.75       88.01     46.43 o 
   0   6  19      364.77      359.15     61.49 o 
   1   6  19       74.59       74.21     47.33 o 
  -3   7  19      101.86       62.45     18.18 o 
  -2   7  19        1.25       12.44     13.84 o 
  -1   7  19       23.39       16.13     22.51 o 
   0   7  19       46.22       64.92     88.45 o 
   1   7  19       67.90       95.69     32.36 o 
  -3   8  19        5.37       37.76     17.80 o 
  -2   8  19       74.00       30.42     26.72 o 
  -1   8  19       32.20       29.37     30.03 o 
   0   8  19       37.03       66.57     26.31 o 
  -2   9  19      713.82      702.54     98.24 o 
  -1   9  19     1018.13     1235.75     76.43 o 
   0   9  19       16.67      -18.75     26.90 o 
  -4   0  20      454.49      287.78     78.59 o 
  -3   0  20        4.56       27.51     46.16 o 
  -2   0  20        2.15       39.73     41.04 o 
  -1   0  20      646.90      779.46     88.22 o 
   0   0  20       95.30       80.95     50.25 o 
   1   0  20      482.58      396.10     94.82 o 
  -4   1  20       10.05       32.14     17.27 o 
  -3   1  20       26.95       11.48     12.84 o 
  -2   1  20        4.57        1.64     17.20 o 
  -1   1  20       46.21      134.88    139.50 o 
   0   1  20      111.04       98.86     44.79 o 
   1   1  20       39.15       52.73     21.83 o 
  -4   2  20       82.97       41.84     21.15 o 
  -3   2  20       87.12       69.74     19.67 o 
  -2   2  20        7.68       13.40     16.05 o 
  -1   2  20       13.97       34.64     24.74 o 
   0   2  20       13.61        6.77     23.93 o 
   1   2  20       22.58       29.62     32.07 o 
  -3   3  20      175.40      193.72     31.83 o 
  -2   3  20        9.70       18.06     15.39 o 
  -1   3  20        0.40        8.17     29.88 o 
   0   3  20      729.38      881.60    121.60 o 
   1   3  20      160.22      100.49     32.74 o 
  -3   4  20      186.55      192.84     36.10 o 
  -2   4  20       56.40       65.00     16.24 o 
  -1   4  20      541.17      561.35     68.37 o 
   0   4  20       32.92       42.61     30.70 o 
   1   4  20      540.82      392.10    105.39 o 
  -3   5  20       53.98       38.72     13.55 o 
  -2   5  20       54.60       60.55     19.81 o 
  -1   5  20      186.00      123.92     37.14 o 
   0   5  20       41.05       56.94     32.63 o 
  -2   6  20        1.22      -16.46     28.10 o 
  -1   6  20       23.77       36.56     21.74 o 
   0   6  20        3.56       10.97     32.97 o 
  -1   7  20      244.97      200.26     53.38 o 
  -2   1  21       86.83       92.96     81.97 o 
  -1   1  21       25.03       27.73     32.63 o 
   0   1  21      417.78      387.79     73.69 o 
  -2   2  21       83.53       73.44     19.93 o 
  -1   2  21     1032.06      705.46    194.76 o 
  -1   3  21       30.06       61.59     33.84 o 
                                                 
